# Supplementary material for: Growth and survival among Hawaiian corals outplanted from tanks to an ocean nursery are driven by individual genotype and species differences rather than preconditioning to thermal stress
Source: PeerJ. 2022 Mar 23;10:e13112. doi: 10.7717/peerj.13112 (PMC8957268; doi:10.7717/peerj.13112)
Supplement: Supplemental Information 2 [file peerj-10-13112-s002.xlsx]

## Sheet: 1.Capitata_Tank-Tree
Method	Genotype	NetGrowthNormalized
Tank	HIMB1	9.39
Tank	HIMB1	15.26
Tank	HIMB1	15.37
Tank	HIMB1	14.11
Tank	HIMB1	15.94
Tank	HIMB1	14.86
Tank	HIMB2	10.14
Tank	HIMB2	7.73
Tank	HIMB2	7.32
Tank	HIMB2	6.73
Tank	HIMB2	10.91
Tank	HIMB2	8.16
Tank	HIMB3	7.97
Tank	HIMB3	14.2
Tank	HIMB4	15.45
Tank	HIMB4	9.68
Tank	HIMB5	9.68
Tank	HIMB5	9
Tank	Kahe1	10.63
Tank	Kahe1	11.72
Tank	Kahe3	8.67
Tank	Kahe3	7.58
Tank	Kahe4	6.04
Tank	Kahe4	5.29
Tank	Kahe5	5.24
Tank	Kahe5	5.19
Tank	Samp1	10.82
Tank	Samp1	7.59
Tank	Samp3	8.36
Tank	Samp3	11.02
Tank	Samp4	6.8
Tank	Samp4	5.51
Tank	Samp5	8.04
Tank	Samp5	6.1
Tank	Wai1	6.73
Tank	Wai1	8.35
Tank	Wai1	10.01
Tank	Wai1	5.88
Tank	Wai1	9.34
Tank	Wai1	6.95
Tank	Wai2	9.01
Tank	Wai2	8.3
Tank	Wai2	9.86
Tank	Wai2	10.04
Tank	Wai2	11.81
Tank	Wai2	9.58
Tank	Wai3	9.42
Tank	Wai3	10.8
Tank	Wai6	9.58
Tank	Wai6	9.67
Tree	HIMB1	8.05
Tree	HIMB1	10.09
Tree	HIMB1	21.54
Tree	HIMB1	14
Tree	HIMB1	9.04
Tree	HIMB1	19.49
Tree	HIMB1	14.93
Tree	HIMB1	14.86
Tree	HIMB2	24.17
Tree	HIMB2	8.7
Tree	HIMB2	7.98
Tree	HIMB2	13.84
Tree	HIMB3	6.27
Tree	HIMB3	14.41
Tree	HIMB3	9.41
Tree	HIMB3	19.41
Tree	HIMB3	8.16
Tree	HIMB4	17.15
Tree	HIMB4	8.45
Tree	HIMB4	11.08
Tree	HIMB4	22.36
Tree	HIMB4	10.55
Tree	HIMB5	10.73
Tree	HIMB5	14.67
Tree	HIMB5	5.42
Tree	HIMB5	15.06
Tree	HIMB5	11.32
Tree	HIMB5	14.48
Tree	HIMB5	18
Tree	HIMB5	15.37
Tree	Kahe1	3.19
Tree	Kahe1	3.62
Tree	Kahe1	25.6
Tree	Kahe1	11.96
Tree	Kahe1	18.19
Tree	Kahe3	17.68
Tree	Kahe3	6.44
Tree	Kahe3	15.48
Tree	Kahe3	16.58
Tree	Kahe3	11.19
Tree	Kahe4	5.05
Tree	Kahe4	4.05
Tree	Kahe5	5.35
Tree	Kahe5	5.22
Tree	Kahe5	11.7
Tree	Samp1	18.19
Tree	Samp1	10.25
Tree	Samp1	23.96
Tree	Samp1	22.48
Tree	Samp1	12.59
Tree	Samp1	22.29
Tree	Samp1	15.47
Tree	Samp1	12.07
Tree	Samp3	8.94
Tree	Samp3	3.81
Tree	Samp3	9.78
Tree	Samp3	24.85
Tree	Samp3	13.16
Tree	Samp3	21.03
Tree	Samp4	5.73
Tree	Samp4	4.55
Tree	Samp5	16.39
Tree	Samp5	18.38
Tree	Samp5	14.19
Tree	Samp5	15.19
Tree	Samp5	7.18
Tree	Samp5	19.7
Tree	Samp5	15.19
Tree	Samp5	8.03
Tree	Wai1	6.28
Tree	Wai1	2.49
Tree	Wai2	12.94
Tree	Wai2	9.46
Tree	Wai3	7.86
Tree	Wai3	4.19
Tree	Wai3	7.76
Tree	Wai3	6.86
Tree	Wai6	19.8
Tree	Wai6	6.19
Tree	Wai6	6.42
Tree	Wai6	5.59

## Sheet: 2.Flabellata_Tank-Tree
Method	Genotype	NetGrowthNormalized
Tank	Hale2	6.394
Tank	Hale2	1.995
Tank	Hale7	5.837
Tank	Hale7	4.5
Tank	Hale13	3.538
Tank	Hale13	3.16
Tank	Hale19	6.32
Tank	Hale19	5.267
Tank	Hale20	6.435
Tank	Hale20	5.689
Tank	Samp1	4.325
Tank	Samp1	6.369
Tank	Samp1	5.87
Tank	Samp1	5.048
Tank	Samp1	6.257
Tank	Samp2	7.92
Tank	Samp2	8.72
Tank	Samp2	5.35
Tank	Samp2	6.594
Tank	Samp2	3.428
Tank	Samp2	2.255
Tank	Samp3	9.236
Tank	Samp3	7.139
Tank	Samp4	7.046
Tank	Samp4	5.218
Tank	Samp8	8.03
Tank	Samp8	5.887
Tank	Samp9	6.61
Tank	Samp9	9.581
Tank	Wai1	4.018
Tank	Wai1	4.119
Tank	Wai1	6.287
Tank	Wai1	2.836
Tank	Wai1	4.05
Tank	Wai1	5.265
Tank	Wai2	7.898
Tank	Wai2	10.554
Tank	Wai2	6.385
Tank	Wai2	7.167
Tank	Wai2	7.016
Tank	Wai2	8.52
Tree	Hale2	1.422
Tree	Hale2	2.407
Tree	Hale7	1.439
Tree	Hale7	1.772
Tree	Hale13	2.542
Tree	Hale13	2.748
Tree	Hale13	2.096
Tree	Hale13	1.178
Tree	Hale19	5.016
Tree	Hale19	3.009
Tree	Hale19	4.823
Tree	Hale19	2.807
Tree	Hale19	3.43
Tree	Hale20	1.814
Tree	Hale20	6.013
Tree	Hale20	2.5
Tree	Samp1	8.315
Tree	Samp1	5.256
Tree	Samp2	3.417
Tree	Samp2	4.313
Tree	Samp2	1.877
Tree	Samp2	3.573
Tree	Samp3	6.418
Tree	Samp3	4.238
Tree	Samp3	3.009
Tree	Samp4	3.926
Tree	Samp4	4.553
Tree	Samp4	3.198
Tree	Samp4	4.722
Tree	Samp8	3.547
Tree	Samp8	6.931
Tree	Samp8	3.253
Tree	Samp8	5.597
Tree	Samp8	5.559
Tree	Samp9	4.276
Tree	Samp9	5.984
Tree	Samp9	4.73
Tree	Samp9	5.79
Tree	Samp9	3.118
Tree	Samp9	3.337
Tree	Wai1	1.847
Tree	Wai1	3.017
Tree	Wai2	4.002
Tree	Wai2	3.253
Tree	Wai2	2.327
Tree	Wai2	3.304
Tree	Wai2	4.524
Tree	Wai2	2.596

## Sheet: 3.Capitata_TempPrecond
Temp	Genotype	Time	NetGrowthNormalized
Ambient	HIMB2	Prebleach	8.025
Ambient	HIMB2	Prebleach	4.389
Ambient	HIMB2	Prebleach	5.142
Ambient	HIMB2	Prebleach	4.183
Ambient	HIMB5	Prebleach	4.398
Ambient	HIMB5	Prebleach	4.999
Ambient	HIMB5	Prebleach	3.16
Ambient	HIMB5	Prebleach	5.319
Ambient	HIMB5	Prebleach	5.488
Ambient	HIMB5	Prebleach	5.652
Ambient	HIMB5	Prebleach	6.022
Ambient	HIMB5	Prebleach	7.339
Ambient	Kahe1	Prebleach	1.128
Ambient	Kahe1	Prebleach	3.101
Ambient	Kahe1	Prebleach	11.278
Ambient	Kahe1	Prebleach	6.586
Ambient	Kahe1	Prebleach	10.331
Ambient	Samp1	Prebleach	7.47
Ambient	Samp1	Prebleach	7.04
Ambient	Samp1	Prebleach	9.182
Ambient	Samp1	Prebleach	8.606
Ambient	Samp1	Prebleach	7.364
Ambient	Samp1	Prebleach	8.362
Ambient	Samp1	Prebleach	7.638
Ambient	Samp1	Prebleach	4.398
Ambient	Samp3	Prebleach	2.908
Ambient	Samp3	Prebleach	1.725
Ambient	Samp3	Prebleach	7.659
Ambient	Samp3	Prebleach	9.258
Ambient	Samp3	Prebleach	7.39
Ambient	Samp3	Prebleach	7.305
Ambient	Samp4	Prebleach	3.918
Ambient	Samp4	Prebleach	2.685
Ambient	Samp5	Prebleach	5.155
Ambient	Samp5	Prebleach	7.217
Ambient	Samp5	Prebleach	4.41
Ambient	Samp5	Prebleach	5.668
Ambient	Samp5	Prebleach	3.977
Ambient	Samp5	Prebleach	5.475
Ambient	Samp5	Prebleach	7.087
Ambient	Samp5	Prebleach	7.529
Ambient	Wai2	Prebleach	5.938
Ambient	Wai2	Prebleach	5.618
Ambient	HIMB2	Postbleach	16.147
Ambient	HIMB2	Postbleach	4.313
Ambient	HIMB2	Postbleach	2.841
Ambient	HIMB2	Postbleach	9.658
Ambient	HIMB5	Postbleach	6.338
Ambient	HIMB5	Postbleach	9.666
Ambient	HIMB5	Postbleach	2.264
Ambient	HIMB5	Postbleach	9.742
Ambient	HIMB5	Postbleach	5.837
Ambient	HIMB5	Postbleach	8.829
Ambient	HIMB5	Postbleach	11.977
Ambient	HIMB5	Postbleach	8.029
Ambient	Kahe1	Postbleach	2.058
Ambient	Kahe1	Postbleach	0.522
Ambient	Kahe1	Postbleach	14.325
Ambient	Kahe1	Postbleach	5.37
Ambient	Kahe1	Postbleach	7.857
Ambient	Samp1	Postbleach	10.723
Ambient	Samp1	Postbleach	3.215
Ambient	Samp1	Postbleach	14.775
Ambient	Samp1	Postbleach	13.879
Ambient	Samp1	Postbleach	5.231
Ambient	Samp1	Postbleach	13.925
Ambient	Samp1	Postbleach	7.836
Ambient	Samp1	Postbleach	7.676
Ambient	Samp3	Postbleach	6.03
Ambient	Samp3	Postbleach	2.083
Ambient	Samp3	Postbleach	2.117
Ambient	Samp3	Postbleach	15.587
Ambient	Samp3	Postbleach	5.765
Ambient	Samp3	Postbleach	13.727
Ambient	Samp4	Postbleach	1.814
Ambient	Samp4	Postbleach	1.868
Ambient	Samp5	Postbleach	11.236
Ambient	Samp5	Postbleach	11.16
Ambient	Samp5	Postbleach	9.776
Ambient	Samp5	Postbleach	9.527
Ambient	Samp5	Postbleach	3.202
Ambient	Samp5	Postbleach	14.224
Ambient	Samp5	Postbleach	8.109
Ambient	Samp5	Postbleach	0.505
Ambient	Wai2	Postbleach	7.002
Ambient	Wai2	Postbleach	3.846
Ambient	HIMB2	1yr	24.172
Ambient	HIMB2	1yr	8.703
Ambient	HIMB2	1yr	7.983
Ambient	HIMB2	1yr	13.841
Ambient	HIMB5	1yr	10.735
Ambient	HIMB5	1yr	14.666
Ambient	HIMB5	1yr	5.424
Ambient	HIMB5	1yr	15.061
Ambient	HIMB5	1yr	11.324
Ambient	HIMB5	1yr	14.48
Ambient	HIMB5	1yr	17.999
Ambient	HIMB5	1yr	15.368
Ambient	Kahe1	1yr	3.186
Ambient	Kahe1	1yr	3.623
Ambient	Kahe1	1yr	25.603
Ambient	Kahe1	1yr	11.956
Ambient	Kahe1	1yr	18.188
Ambient	Samp1	1yr	18.192
Ambient	Samp1	1yr	10.255
Ambient	Samp1	1yr	23.957
Ambient	Samp1	1yr	22.485
Ambient	Samp1	1yr	12.595
Ambient	Samp1	1yr	22.287
Ambient	Samp1	1yr	15.474
Ambient	Samp1	1yr	12.073
Ambient	Samp3	1yr	8.938
Ambient	Samp3	1yr	3.808
Ambient	Samp3	1yr	9.776
Ambient	Samp3	1yr	24.845
Ambient	Samp3	1yr	13.155
Ambient	Samp3	1yr	21.033
Ambient	Samp4	1yr	5.732
Ambient	Samp4	1yr	4.553
Ambient	Samp5	1yr	16.391
Ambient	Samp5	1yr	18.377
Ambient	Samp5	1yr	14.186
Ambient	Samp5	1yr	15.196
Ambient	Samp5	1yr	7.179
Ambient	Samp5	1yr	19.699
Ambient	Samp5	1yr	15.196
Ambient	Samp5	1yr	8.033
Ambient	Wai2	1yr	12.94
Ambient	Wai2	1yr	9.464
High	HIMB2	Prebleach	3.674
High	HIMB2	Prebleach	6.178
High	HIMB2	Prebleach	3.846
High	HIMB2	Prebleach	6.123
High	HIMB2	Prebleach	4.987
High	HIMB2	Prebleach	1.376
High	HIMB2	Prebleach	5.803
High	HIMB2	Prebleach	7.082
High	HIMB2	Prebleach	6.43
High	HIMB5	Prebleach	3.602
High	HIMB5	Prebleach	5.298
High	HIMB5	Prebleach	6.721
High	HIMB5	Prebleach	5.866
High	Kahe1	Prebleach	4.89
High	Kahe1	Prebleach	6.817
High	Kahe1	Prebleach	7.125
High	Kahe1	Prebleach	3.905
High	Samp1	Prebleach	9.763
High	Samp1	Prebleach	9.931
High	Samp1	Prebleach	11.594
High	Samp1	Prebleach	8.122
High	Samp1	Prebleach	10.937
High	Samp1	Prebleach	9.654
High	Samp1	Prebleach	5.971
High	Samp1	Prebleach	5.542
High	Samp1	Prebleach	9.494
High	Samp3	Prebleach	1.09
High	Samp3	Prebleach	2.584
High	Samp3	Prebleach	1.191
High	Samp3	Prebleach	8.257
High	Samp3	Prebleach	6.161
High	Samp3	Prebleach	7.541
High	Samp3	Prebleach	9.304
High	Samp4	Prebleach	2.996
High	Samp4	Prebleach	0.846
High	Samp5	Prebleach	3.619
High	Samp5	Prebleach	2.79
High	Samp5	Prebleach	6.064
High	Samp5	Prebleach	7.007
High	Samp5	Prebleach	9.822
High	Wai2	Prebleach	5.029
High	Wai2	Prebleach	5.576
High	Wai2	Prebleach	4.372
High	Wai2	Prebleach	4.452
High	Wai2	Prebleach	5.454
High	HIMB2	Postbleach	8.433
High	HIMB2	Postbleach	7.932
High	HIMB2	Postbleach	6.211
High	HIMB2	Postbleach	10.529
High	HIMB2	Postbleach	11.737
High	HIMB2	Postbleach	2.685
High	HIMB2	Postbleach	10.563
High	HIMB2	Postbleach	11.392
High	HIMB2	Postbleach	8.564
High	HIMB5	Postbleach	4.709
High	HIMB5	Postbleach	6.19
High	HIMB5	Postbleach	12.995
High	HIMB5	Postbleach	5.475
High	Kahe1	Postbleach	4.515
High	Kahe1	Postbleach	8.021
High	Kahe1	Postbleach	8.021
High	Kahe1	Postbleach	2.79
High	Samp1	Postbleach	9.578
High	Samp1	Postbleach	13.849
High	Samp1	Postbleach	18.638
High	Samp1	Postbleach	13.471
High	Samp1	Postbleach	7.234
High	Samp1	Postbleach	10.268
High	Samp1	Postbleach	9.952
High	Samp1	Postbleach	4.158
High	Samp1	Postbleach	14.847
High	Samp3	Postbleach	0.686
High	Samp3	Postbleach	6.098
High	Samp3	Postbleach	5.235
High	Samp3	Postbleach	6.662
High	Samp3	Postbleach	2.563
High	Samp3	Postbleach	17.271
High	Samp3	Postbleach	29.075
High	Samp4	Postbleach	0.21
High	Samp4	Postbleach	0.097
High	Samp5	Postbleach	4.625
High	Samp5	Postbleach	3.581
High	Samp5	Postbleach	5.913
High	Samp5	Postbleach	4.835
High	Samp5	Postbleach	11.493
High	Wai2	Postbleach	4.33
High	Wai2	Postbleach	4.928
High	Wai2	Postbleach	2.946
High	Wai2	Postbleach	4.81
High	Wai2	Postbleach	1.46
High	HIMB2	1yr	12.107
High	HIMB2	1yr	14.11
High	HIMB2	1yr	10.058
High	HIMB2	1yr	16.652
High	HIMB2	1yr	16.723
High	HIMB2	1yr	4.061
High	HIMB2	1yr	16.366
High	HIMB2	1yr	18.474
High	HIMB2	1yr	14.994
High	HIMB5	1yr	8.311
High	HIMB5	1yr	11.488
High	HIMB5	1yr	19.716
High	HIMB5	1yr	11.341
High	Kahe1	1yr	9.405
High	Kahe1	1yr	14.838
High	Kahe1	1yr	15.145
High	Kahe1	1yr	6.695
High	Samp1	1yr	19.341
High	Samp1	1yr	23.781
High	Samp1	1yr	30.232
High	Samp1	1yr	21.592
High	Samp1	1yr	18.171
High	Samp1	1yr	19.922
High	Samp1	1yr	15.924
High	Samp1	1yr	9.7
High	Samp1	1yr	24.34
High	Samp3	1yr	1.776
High	Samp3	1yr	8.682
High	Samp3	1yr	6.426
High	Samp3	1yr	14.918
High	Samp3	1yr	8.724
High	Samp3	1yr	24.812
High	Samp3	1yr	38.379
High	Samp4	1yr	3.207
High	Samp4	1yr	0.943
High	Samp5	1yr	8.244
High	Samp5	1yr	6.371
High	Samp5	1yr	11.977
High	Samp5	1yr	11.842
High	Samp5	1yr	21.315
High	Wai2	1yr	9.359
High	Wai2	1yr	10.504
High	Wai2	1yr	7.318
High	Wai2	1yr	9.262
High	Wai2	1yr	6.914

## Sheet: 4.Flabellata_TempPrecond
Temp	Genotype	Time	NetGrowthNormalized
Ambient	Hale2	Prebleach	0.959
Ambient	Hale2	Prebleach	1.275
Ambient	Hale19	Prebleach	2.727
Ambient	Hale19	Prebleach	1.477
Ambient	Hale19	Prebleach	3.181
Ambient	Hale19	Prebleach	1.515
Ambient	Hale19	Prebleach	1.633
Ambient	Samp1	Prebleach	4.713
Ambient	Samp1	Prebleach	3.404
Ambient	Samp2	Prebleach	2.171
Ambient	Samp2	Prebleach	1.995
Ambient	Samp2	Prebleach	1.279
Ambient	Samp2	Prebleach	0.951
Ambient	Samp3	Prebleach	3.409
Ambient	Samp3	Prebleach	2.571
Ambient	Samp3	Prebleach	1.763
Ambient	Samp4	Prebleach	2.134
Ambient	Samp4	Prebleach	2.243
Ambient	Samp4	Prebleach	2.277
Ambient	Samp4	Prebleach	2.289
Ambient	Samp9	Prebleach	2.5
Ambient	Samp9	Prebleach	3.64
Ambient	Samp9	Prebleach	1.978
Ambient	Samp9	Prebleach	3.219
Ambient	Samp9	Prebleach	0.976
Ambient	Samp9	Prebleach	3.085
Ambient	Wai2	Prebleach	2.428
Ambient	Wai2	Prebleach	2.5
Ambient	Wai2	Prebleach	1.717
Ambient	Wai2	Prebleach	2.184
Ambient	Wai2	Prebleach	2.209
Ambient	Wai2	Prebleach	1.873
Ambient	Hale2	Postbleach	0.463
Ambient	Hale2	Postbleach	1.132
Ambient	Hale19	Postbleach	2.289
Ambient	Hale19	Postbleach	1.532
Ambient	Hale19	Postbleach	1.641
Ambient	Hale19	Postbleach	1.292
Ambient	Hale19	Postbleach	1.797
Ambient	Samp1	Postbleach	3.602
Ambient	Samp1	Postbleach	1.852
Ambient	Samp2	Postbleach	1.246
Ambient	Samp2	Postbleach	2.319
Ambient	Samp2	Postbleach	0.598
Ambient	Samp2	Postbleach	2.622
Ambient	Samp3	Postbleach	3.009
Ambient	Samp3	Postbleach	1.666
Ambient	Samp3	Postbleach	1.246
Ambient	Samp4	Postbleach	1.793
Ambient	Samp4	Postbleach	2.31
Ambient	Samp4	Postbleach	0.922
Ambient	Samp4	Postbleach	2.432
Ambient	Samp9	Postbleach	1.776
Ambient	Samp9	Postbleach	2.344
Ambient	Samp9	Postbleach	2.752
Ambient	Samp9	Postbleach	2.571
Ambient	Samp9	Postbleach	2.142
Ambient	Samp9	Postbleach	0.252
Ambient	Wai2	Postbleach	1.574
Ambient	Wai2	Postbleach	0.753
Ambient	Wai2	Postbleach	0.61
Ambient	Wai2	Postbleach	1.119
Ambient	Wai2	Postbleach	2.315
Ambient	Wai2	Postbleach	0.724
Ambient	Hale2	1yr	1.422
Ambient	Hale2	1yr	2.407
Ambient	Hale19	1yr	5.016
Ambient	Hale19	1yr	3.009
Ambient	Hale19	1yr	4.823
Ambient	Hale19	1yr	2.807
Ambient	Hale19	1yr	3.43
Ambient	Samp1	1yr	8.315
Ambient	Samp1	1yr	5.256
Ambient	Samp2	1yr	3.417
Ambient	Samp2	1yr	4.313
Ambient	Samp2	1yr	1.877
Ambient	Samp2	1yr	3.573
Ambient	Samp3	1yr	6.418
Ambient	Samp3	1yr	4.238
Ambient	Samp3	1yr	3.009
Ambient	Samp4	1yr	3.926
Ambient	Samp4	1yr	4.553
Ambient	Samp4	1yr	3.198
Ambient	Samp4	1yr	4.722
Ambient	Samp9	1yr	4.276
Ambient	Samp9	1yr	5.984
Ambient	Samp9	1yr	4.73
Ambient	Samp9	1yr	5.791
Ambient	Samp9	1yr	3.118
Ambient	Samp9	1yr	3.337
Ambient	Wai2	1yr	4.002
Ambient	Wai2	1yr	3.253
Ambient	Wai2	1yr	2.327
Ambient	Wai2	1yr	3.303
Ambient	Wai2	1yr	4.524
Ambient	Wai2	1yr	2.596
High	Hale2	Prebleach	0.766
High	Hale2	Prebleach	0.993
High	Hale2	Prebleach	1.01
High	Hale19	Prebleach	2.756
High	Hale19	Prebleach	1.948
High	Samp1	Prebleach	2.007
High	Samp1	Prebleach	3.867
High	Samp1	Prebleach	2.921
High	Samp2	Prebleach	1.704
High	Samp2	Prebleach	1.831
High	Samp2	Prebleach	1.784
High	Samp2	Prebleach	2.033
High	Samp2	Prebleach	1.822
High	Samp3	Prebleach	2.971
High	Samp3	Prebleach	2.857
High	Samp4	Prebleach	3.842
High	Samp4	Prebleach	4.238
High	Samp4	Prebleach	2.091
High	Samp4	Prebleach	3.051
High	Samp4	Prebleach	2.609
High	Samp9	Prebleach	3.51
High	Samp9	Prebleach	1.54
High	Wai2	Prebleach	2.567
High	Wai2	Prebleach	2.634
High	Wai2	Prebleach	0.341
High	Wai2	Prebleach	2.512
High	Hale2	Postbleach	0.366
High	Hale2	Postbleach	1.397
High	Hale2	Postbleach	0.206
High	Hale19	Postbleach	1.953
High	Hale19	Postbleach	0.265
High	Samp1	Postbleach	2.184
High	Samp1	Postbleach	3.114
High	Samp1	Postbleach	3.047
High	Samp2	Postbleach	0.858
High	Samp2	Postbleach	2.42
High	Samp2	Postbleach	2.344
High	Samp2	Postbleach	0.501
High	Samp2	Postbleach	2.748
High	Samp3	Postbleach	2.723
High	Samp3	Postbleach	2.264
High	Samp4	Postbleach	3.409
High	Samp4	Postbleach	1.776
High	Samp4	Postbleach	0.993
High	Samp4	Postbleach	1.78
High	Samp4	Postbleach	0.711
High	Samp9	Postbleach	3.649
High	Samp9	Postbleach	0.905
High	Wai2	Postbleach	2.062
High	Wai2	Postbleach	1.843
High	Wai2	Postbleach	1.868
High	Wai2	Postbleach	2.138
High	Hale2	1yr	1.132
High	Hale2	1yr	2.39
High	Hale2	1yr	1.216
High	Hale19	1yr	4.709
High	Hale19	1yr	2.214
High	Samp1	1yr	4.191
High	Samp1	1yr	6.981
High	Samp1	1yr	5.967
High	Samp2	1yr	2.563
High	Samp2	1yr	4.25
High	Samp2	1yr	4.128
High	Samp2	1yr	2.533
High	Samp2	1yr	4.57
High	Samp3	1yr	5.694
High	Samp3	1yr	5.121
High	Samp4	1yr	7.251
High	Samp4	1yr	6.014
High	Samp4	1yr	3.085
High	Samp4	1yr	4.831
High	Samp4	1yr	3.32
High	Samp9	1yr	7.158
High	Samp9	1yr	2.445
High	Wai2	1yr	4.629
High	Wai2	1yr	4.478
High	Wai2	1yr	2.209
High	Wai2	1yr	4.65

## Sheet: 5. Tank-Tree Temp
Date	Ambient Temp Tank ℃	High Temp Tank ℃	Coral Tree Temp ℃
20-Mar-2016	23.6	25.5
20-Mar-2016	23.6	25.6
20-Mar-2016	23.6	25.5
20-Mar-2016	23.6	25.4
20-Mar-2016	23.5	25.4
20-Mar-2016	23.5	25.1
20-Mar-2016	23.5	25
20-Mar-2016	23.6	25.1
20-Mar-2016	23.4	25
20-Mar-2016	23.4	24.7
20-Mar-2016	23.8	26
20-Mar-2016	23.8	26
20-Mar-2016	23.5	25.1
20-Mar-2016	23.4	25.1
20-Mar-2016	23.4	25
20-Mar-2016	23.4	25
20-Mar-2016	23.4	25.1
20-Mar-2016	23.3	25.4
20-Mar-2016	23.4	25.2
20-Mar-2016	23.5	25.1
20-Mar-2016	23.2	25.3
20-Mar-2016	23.2	25.1
20-Mar-2016	23.5	25.4
20-Mar-2016	23.5	26
28-Mar-2016	24.6	26.3
28-Mar-2016	24.5	26.3
28-Mar-2016	24.5	26.2
28-Mar-2016	24.5	26.2
28-Mar-2016	24.4	26.3
28-Mar-2016	24.5	25.8
28-Mar-2016	24.5	25.7
28-Mar-2016	24.6	25.9
28-Mar-2016	24.6	25.7
28-Mar-2016	24.5	26
28-Mar-2016	24.4	25.9
28-Mar-2016	24.5	26
28-Mar-2016	24.7	25.9
28-Mar-2016	24.5	25.7
28-Mar-2016	24.5	25.7
28-Mar-2016	24.5	25.6
28-Mar-2016	24.4	25.9
28-Mar-2016	24.5	25.8
28-Mar-2016	24.5	25.6
28-Mar-2016	24.6	25.7
28-Mar-2016	24.4	25.8
28-Mar-2016	24.5	25.7
28-Mar-2016	24.2	25.9
28-Mar-2016	24.2	25.8
5-Apr-2016	24.4	26.3
5-Apr-2016	24.6	26.3
5-Apr-2016	24.5	26.3
5-Apr-2016	24.5	26.3
5-Apr-2016	24.5	26.3
5-Apr-2016	24.4	26.2
5-Apr-2016	24.4	26.1
5-Apr-2016	24.5	26.3
5-Apr-2016	24.5	26.1
5-Apr-2016	24.6	26.2
5-Apr-2016	24.4	26.5
5-Apr-2016	24.3	26.2
5-Apr-2016	24.5	26
5-Apr-2016	24.4	26
5-Apr-2016	24.5	25.8
5-Apr-2016	24.5	25.9
5-Apr-2016	24.4	26
5-Apr-2016	24.4	25.8
5-Apr-2016	24.4	25.7
5-Apr-2016	24.5	25.6
5-Apr-2016	24.5	25.7
5-Apr-2016	24.4	25.7
5-Apr-2016	24.2	26
5-Apr-2016	24.2	25.9
12-Apr-2016	23.9	25.8
12-Apr-2016	23.9	25.9
12-Apr-2016	23.9	25.9
12-Apr-2016	23.8	25.9
12-Apr-2016	23.8	25.9
12-Apr-2016	24	25.5
12-Apr-2016	23.9	25.4
12-Apr-2016	23.9	25.4
12-Apr-2016	23.8	25.4
12-Apr-2016	24	25.4
12-Apr-2016	23.9	26.5
12-Apr-2016	24	26.3
12-Apr-2016	24	25.6
12-Apr-2016	24	25.7
12-Apr-2016	23.9	25.4
12-Apr-2016	23.9	25.6
12-Apr-2016	24	25.6
12-Apr-2016	23.9	25.8
12-Apr-2016	23.9	25.9
12-Apr-2016	24	25.9
12-Apr-2016	23.9	25.8
12-Apr-2016	23.9	25.8
12-Apr-2016	24.1	26.3
12-Apr-2016	24	26.8
22-Apr-2016	25.4	25.4
22-Apr-2016	25.3	25.3
22-Apr-2016	25.4	25.2
22-Apr-2016	25.2	25.1
22-Apr-2016	25.2	25.2
22-Apr-2016	25.3	25.3
22-Apr-2016	25.2	25.1
22-Apr-2016	25.2	25.2
22-Apr-2016	25.1	25.1
22-Apr-2016	25.1	24.9
22-Apr-2016	25.3	25.4
22-Apr-2016	25.3	25.5
22-Apr-2016	25.4	25.4
22-Apr-2016	25.3	25.3
22-Apr-2016	25.3	25.1
22-Apr-2016	25.3	25.1
22-Apr-2016	25.2	25.2
22-Apr-2016	25.2	25.2
22-Apr-2016	25.2	25.1
22-Apr-2016	25.2	25.1
22-Apr-2016	25.1	25
22-Apr-2016	25	24.9
22-Apr-2016	25.4	25.4
22-Apr-2016	25.3	25.3
28-Apr-2016	24.4	25.4
28-Apr-2016	24.3	25.5
28-Apr-2016	24.4	25.4
28-Apr-2016	24.3	25.3
28-Apr-2016	24.4	25.3
28-Apr-2016	24.4	26.1
28-Apr-2016	24.3	25.8
28-Apr-2016	24.4	26.1
28-Apr-2016	24.4	25.9
28-Apr-2016	24.3	25.6
28-Apr-2016	24.2	25.8
28-Apr-2016	24.2	26.5
28-Apr-2016	24.4	25.8
28-Apr-2016	24.4	25.8
28-Apr-2016	24.4	25.8
28-Apr-2016	24.4	25.7
28-Apr-2016	24.2	25.7
28-Apr-2016	24.4	25.8
28-Apr-2016	24.3	25.7
28-Apr-2016	24.4	25.6
28-Apr-2016	24.3	25.7
28-Apr-2016	24.3	25.6
28-Apr-2016	24.3	25.9
28-Apr-2016	24.3	26
10-May-2016	24.7	25.8
10-May-2016	24.7	25.8
10-May-2016	24.8	25.9
10-May-2016	24.7	25.7
10-May-2016	24.6	25.8
10-May-2016	24.7	26.3
10-May-2016	24.6	26.2
10-May-2016	24.6	26.2
10-May-2016	24.6	26.2
10-May-2016	24.6	26.1
10-May-2016	24.7	26.3
10-May-2016	24.6	26.6
10-May-2016	24.8	26.1
10-May-2016	24.7	26.1
10-May-2016	24.6	26
10-May-2016	24.6	26
10-May-2016	24.6	26.1
10-May-2016	24.6	26
10-May-2016	24.6	25.9
10-May-2016	24.7	25.8
10-May-2016	24.6	25.8
10-May-2016	24.6	25.8
10-May-2016	24.7	26.3
10-May-2016	24.7	26.4
19-May-2016	24.9	26.3
19-May-2016	24.9	26.3
19-May-2016	24.9	26.3
19-May-2016	24.8	26.3
19-May-2016	24.8	26.3
19-May-2016	24.9	26.7
19-May-2016	24.8	26.4
19-May-2016	25	26.6
19-May-2016	24.9	26.4
19-May-2016	24.8	26.3
19-May-2016	24.7	26.9
19-May-2016	24.7	27.2
19-May-2016	25	26.6
19-May-2016	24.9	26.6
19-May-2016	25	26.5
19-May-2016	24.9	26.3
19-May-2016	24.9	26.4
19-May-2016	24.9	26.4
19-May-2016	24.8	26.3
19-May-2016	24.8	26.2
19-May-2016	24.8	26.2
19-May-2016	24.8	26.1
19-May-2016	24.8	27
19-May-2016	24.7	26.5
25-May-2016	24.9	26.9
25-May-2016	24.9	27
25-May-2016	24.9	26.9
25-May-2016	24.8	26.7
25-May-2016	24.8	26.8
25-May-2016	24.9	26.8
25-May-2016	24.8	26.6
25-May-2016	24.9	26.8
25-May-2016	24.9	26.7
25-May-2016	24.8	26.4
25-May-2016	24.7	27.1
25-May-2016	24.7	26.7
25-May-2016	24.9	26.7
25-May-2016	24.9	26.7
25-May-2016	24.8	26.6
25-May-2016	24.8	26.5
25-May-2016	24.7	26.5
25-May-2016	24.8	26.5
25-May-2016	24.8	26.4
25-May-2016	24.8	26.2
25-May-2016	24.8	26.4
25-May-2016	24.8	26.3
25-May-2016	24.6	26.5
25-May-2016	24.6	26.5
31-May-2016	23.8	26
31-May-2016	23.8	26.1
31-May-2016	23.7	26
31-May-2016	23.8	25.9
31-May-2016	23.7	26
31-May-2016	24	25.9
31-May-2016	24	25.6
31-May-2016	24	25.6
31-May-2016	24	25.7
31-May-2016	23.8	25.4
31-May-2016	23.7	26.8
31-May-2016	24.3	26.7
31-May-2016	24	26
31-May-2016	24	26
31-May-2016	23.9	25.9
31-May-2016	24	25.9
31-May-2016	23.9	25.7
31-May-2016	24	25.4
31-May-2016	23.9	25.4
31-May-2016	23.9	25.3
31-May-2016	23.8	25.3
31-May-2016	23.8	25.2
31-May-2016	24.3	27.1
31-May-2016	24.4	26.1
7-Jun-2016	25.4	27.3
7-Jun-2016	25.5	27.4
7-Jun-2016	25.5	27.5
7-Jun-2016	25.4	27.4
7-Jun-2016	25.5	27.4
7-Jun-2016	25.3	27.3
7-Jun-2016	25.2	27.1
7-Jun-2016	25.2	27
7-Jun-2016	25.2	27.1
7-Jun-2016	25.2	27
7-Jun-2016	25.4	27.9
7-Jun-2016	25.2	28
7-Jun-2016	25.4	27.5
7-Jun-2016	25.4	27.6
7-Jun-2016	25.2	27.3
7-Jun-2016	25.3	27.5
7-Jun-2016	25.2	27.5
7-Jun-2016	25.2	26.7
7-Jun-2016	25.2	26.5
7-Jun-2016	25.3	26.5
7-Jun-2016	25.2	26.5
7-Jun-2016	25.2	26.4
7-Jun-2016	25.3	28
7-Jun-2016	25.3	26.9
13-Jun-2016	25.6	27.6
13-Jun-2016	25.6	27.5
13-Jun-2016	25.6	27.5
13-Jun-2016	25.6	27.5
13-Jun-2016	25.6	27.5
13-Jun-2016	25.7	27.6
13-Jun-2016	25.5	27.5
13-Jun-2016	25.7	27.6
13-Jun-2016	25.6	27.4
13-Jun-2016	25.6	27.1
13-Jun-2016	25.4	27.9
13-Jun-2016	25.4	27.5
13-Jun-2016	25.6	27.8
13-Jun-2016	25.6	27.8
13-Jun-2016	25.5	27.8
13-Jun-2016	25.6	27.8
13-Jun-2016	25.6	27.7
13-Jun-2016	25.5	27.1
13-Jun-2016	25.5	26.9
13-Jun-2016	25.6	26.8
13-Jun-2016	25.5	26.8
13-Jun-2016	25.5	26.8
13-Jun-2016	25.4	28.1
13-Jun-2016	25.4	27.2
20-Jun-2016	25.1	27
20-Jun-2016	25.2	27
20-Jun-2016	25.1	27
20-Jun-2016	25	26.9
20-Jun-2016	25.1	27
20-Jun-2016	25.1	27
20-Jun-2016	25	26.8
20-Jun-2016	25	26.9
20-Jun-2016	25	26.9
20-Jun-2016	24.9	26.9
20-Jun-2016	25.2	27.6
20-Jun-2016	25	27.9
20-Jun-2016	25	27.4
20-Jun-2016	25.2	27.4
20-Jun-2016	24.9	27.2
20-Jun-2016	25	27.2
20-Jun-2016	24.9	27
20-Jun-2016	24.9	26.3
20-Jun-2016	24.9	26.2
20-Jun-2016	25	26
20-Jun-2016	24.9	26.1
20-Jun-2016	24.9	25.9
20-Jun-2016	25.1	28.1
20-Jun-2016	25	26.7
1-Jul-2016	25.4	27.4
1-Jul-2016	25.6	27.7
1-Jul-2016	25.5	27.7
1-Jul-2016	25.4	27.6
1-Jul-2016	25.5	27.6
1-Jul-2016	25.6	27.3
1-Jul-2016	25.5	27.2
1-Jul-2016	25.5	27
1-Jul-2016	25.5	27.2
1-Jul-2016	25.4	27
1-Jul-2016	25.2	27.9
1-Jul-2016	25.2	27.6
1-Jul-2016	25.4	27.6
1-Jul-2016	25.6	27.7
1-Jul-2016	25.4	27.2
1-Jul-2016	25.5	27.4
1-Jul-2016	25.4	27.5
1-Jul-2016	25.5	27.2
1-Jul-2016	25.5	27.2
1-Jul-2016	25.6	27.2
1-Jul-2016	25.4	27.1
1-Jul-2016	25.5	27
1-Jul-2016	25.2	27.8
1-Jul-2016	25.2	27.5
7-Jul-2016	25.4	27.3
7-Jul-2016	25.4	27.3
7-Jul-2016	25.4	27.3
7-Jul-2016	25.4	27.1
7-Jul-2016	25.4	27.2
7-Jul-2016	25.5	27.1
7-Jul-2016	25.4	27
7-Jul-2016	25.5	27.1
7-Jul-2016	25.5	27
7-Jul-2016	25.3	26.9
7-Jul-2016	25.5	27.7
7-Jul-2016	25.5	27.5
7-Jul-2016	25.4	27.3
7-Jul-2016	25.4	27.2
7-Jul-2016	25.4	27.2
7-Jul-2016	25.4	27.1
7-Jul-2016	25.4	27.1
7-Jul-2016	25.4	27.1
7-Jul-2016	25.3	27
7-Jul-2016	25.3	26.9
7-Jul-2016	25.3	26.9
7-Jul-2016	25.3	26.9
7-Jul-2016	25.5	27.7
7-Jul-2016	25.5	27.5
12-Jul-2016	25.3	27.1
12-Jul-2016	25.4	27.3
12-Jul-2016	25.4	27.3
12-Jul-2016	25.3	27.3
12-Jul-2016	25.3	27.3
12-Jul-2016	25.4	27
12-Jul-2016	25.3	26.9
12-Jul-2016	25.3	26.9
12-Jul-2016	25.3	26.9
12-Jul-2016	25.3	26.9
12-Jul-2016	25.5	27.9
12-Jul-2016	25.5	27.6
12-Jul-2016	25.4	27.1
12-Jul-2016	25.4	27.2
12-Jul-2016	25.3	27.1
12-Jul-2016	25.4	27.2
12-Jul-2016	25.4	27.2
12-Jul-2016	25.3	27
12-Jul-2016	25.3	27
12-Jul-2016	25.3	27
12-Jul-2016	25.3	27
12-Jul-2016	25.3	27
12-Jul-2016	25.6	27.8
12-Jul-2016	25.6	27.7
19-Jul-2016	26.2	28.2
19-Jul-2016	26.3	28.1
19-Jul-2016	26.3	28.1
19-Jul-2016	26.2	27.9
19-Jul-2016	26.2	28
19-Jul-2016	26.2	28.1
19-Jul-2016	26.1	27.9
19-Jul-2016	26.2	28.2
19-Jul-2016	26.2	28
19-Jul-2016	26.2	27.8
19-Jul-2016	26	28.1
19-Jul-2016	25.9	27.9
19-Jul-2016	26.3	28.2
19-Jul-2016	26.3	28.2
19-Jul-2016	26.1	28
19-Jul-2016	26.2	27.9
19-Jul-2016	26.1	28
19-Jul-2016	26.2	28.1
19-Jul-2016	26.1	27.9
19-Jul-2016	26.2	27.8
19-Jul-2016	26.2	27.9
19-Jul-2016	26.1	27.8
19-Jul-2016	26	28.3
19-Jul-2016	26	28
28-Jul-2016	25.9	27.6
28-Jul-2016	26	27.7
28-Jul-2016	25.9	27.7
28-Jul-2016	25.8	27.6
28-Jul-2016	25.9	27.6
28-Jul-2016	25.9	27.6
28-Jul-2016	25.8	27.5
28-Jul-2016	25.9	27.3
28-Jul-2016	25.9	27.5
28-Jul-2016	25.8	27.4
28-Jul-2016	25.7	27.9
28-Jul-2016	25.6	27.8
28-Jul-2016	25.9	27.9
28-Jul-2016	26	28
28-Jul-2016	25.7	27.6
28-Jul-2016	25.8	27.8
28-Jul-2016	25.8	27.8
28-Jul-2016	25.8	27.5
28-Jul-2016	25.9	27.4
28-Jul-2016	25.8	27.3
28-Jul-2016	25.8	27.3
28-Jul-2016	25.8	27.4
28-Jul-2016	25.6	28.2
28-Jul-2016	25.6	27.8
4-Aug-2016	26.5	28.3
4-Aug-2016	26.4	28.3
4-Aug-2016	26.5	28.1
4-Aug-2016	26.4	28.1
4-Aug-2016	26.4	28.2
4-Aug-2016	26.6	28.2
4-Aug-2016	26.4	28
4-Aug-2016	26.5	28.1
4-Aug-2016	26.6	28
4-Aug-2016	26.5	27.8
4-Aug-2016	26.5	28.7
4-Aug-2016	26.5	28.6
4-Aug-2016	26.5	28.3
4-Aug-2016	26.3	28.2
4-Aug-2016	26.4	28.1
4-Aug-2016	26.4	28
4-Aug-2016	26.3	28.1
4-Aug-2016	26.3	28.1
4-Aug-2016	26.3	27.9
4-Aug-2016	26.4	27.8
4-Aug-2016	26.3	27.8
4-Aug-2016	26.5	27.8
4-Aug-2016	26.4	28.7
4-Aug-2016	26.4	28.5
13-Aug-2016	26	28
13-Aug-2016	26	28.1
13-Aug-2016	26	28.1
13-Aug-2016	26	28
13-Aug-2016	26	28
13-Aug-2016	26	28
13-Aug-2016	26	28
13-Aug-2016	26	28
13-Aug-2016	26	28
13-Aug-2016	26	28.1
13-Aug-2016	26.2	28.7
13-Aug-2016	26.2	28.9
13-Aug-2016	26	28
13-Aug-2016	26	28
13-Aug-2016	26	27.9
13-Aug-2016	26	27.9
13-Aug-2016	26	28
13-Aug-2016	25.9	28.1
13-Aug-2016	26	28.1
13-Aug-2016	26	28.1
13-Aug-2016	25.9	28.1
13-Aug-2016	26	28.1
13-Aug-2016	26.2	28.7
13-Aug-2016	26.2	28.8
18-Aug-2016	26.6	28.4
18-Aug-2016	26.7	28.4
18-Aug-2016	26.7	28.4
18-Aug-2016	26.7	28.2
18-Aug-2016	26.8	28.4
18-Aug-2016	26.7	28.5
18-Aug-2016	26.6	28.3
18-Aug-2016	26.7	28.3
18-Aug-2016	26.6	28.4
18-Aug-2016	26.6	28.3
18-Aug-2016	26.8	28.6
18-Aug-2016	26.6	28.9
18-Aug-2016	26.6	28.6
18-Aug-2016	26.6	28.6
18-Aug-2016	26.5	28.5
18-Aug-2016	26.5	28.3
18-Aug-2016	26.6	28.5
18-Aug-2016	26.6	28.5
18-Aug-2016	26.6	28.5
18-Aug-2016	26.7	28.3
18-Aug-2016	26.6	28.2
18-Aug-2016	26.5	28.2
18-Aug-2016	26.7	29
18-Aug-2016	26.7	28.9
25-Aug-2016	26.9	28.8
25-Aug-2016	27	28.9
25-Aug-2016	27	28.9
25-Aug-2016	26.9	28.7
25-Aug-2016	27	28.7
25-Aug-2016	27	28.8
25-Aug-2016	26.9	28.7
25-Aug-2016	26.9	28.6
25-Aug-2016	27	28.6
25-Aug-2016	26.9	28.5
25-Aug-2016	26.9	29.2
25-Aug-2016	26.8	29.2
25-Aug-2016	26.9	29
25-Aug-2016	27	29.1
25-Aug-2016	26.8	28.8
25-Aug-2016	26.9	28.9
25-Aug-2016	26.9	28.9
25-Aug-2016	26.9	28.7
25-Aug-2016	26.9	28.6
25-Aug-2016	26.9	28.5
25-Aug-2016	26.9	28.6
25-Aug-2016	26.8	28.5
25-Aug-2016	26.9	29.5
25-Aug-2016	26.8	29
2-Sep-2016	27.3	29.1
2-Sep-2016	27.4	29.1
2-Sep-2016	27.4	29.1
2-Sep-2016	27.3	29.2
2-Sep-2016	27.4	29.1
2-Sep-2016	27.3	28.9
2-Sep-2016	27.2	29.1
2-Sep-2016	27.2	28.8
2-Sep-2016	27.2	28.9
2-Sep-2016	27.2	29.1
2-Sep-2016	27.5	29.7
2-Sep-2016	27.3	29.7
2-Sep-2016	27.2	29
2-Sep-2016	27.3	29.1
2-Sep-2016	27.2	28.9
2-Sep-2016	27.3	29
2-Sep-2016	27.3	29.1
2-Sep-2016	27.3	28.9
2-Sep-2016	27.4	29
2-Sep-2016	27.4	29
2-Sep-2016	27.2	28.9
2-Sep-2016	27.3	28.9
2-Sep-2016	27.4	29.5
2-Sep-2016	27.5	29.6
9-Sep-2016	27	28.9
9-Sep-2016	27.1	28.9
9-Sep-2016	27	28.9
9-Sep-2016	26.9	28.8
9-Sep-2016	26.9	28.8
9-Sep-2016	26.9	28.6
9-Sep-2016	26.9	28.6
9-Sep-2016	26.8	28.4
9-Sep-2016	26.8	28.5
9-Sep-2016	26.8	28.5
9-Sep-2016	27.1	29.5
9-Sep-2016	27.1	29.5
9-Sep-2016	27	28.9
9-Sep-2016	27.1	28.9
9-Sep-2016	27	28.7
9-Sep-2016	27	28.7
9-Sep-2016	27	28.8
9-Sep-2016	26.8	28.7
9-Sep-2016	26.9	28.6
9-Sep-2016	26.9	28.7
9-Sep-2016	26.8	28.7
9-Sep-2016	26.8	28.5
9-Sep-2016	27.2	29.6
9-Sep-2016	27.1	29.5
16-Sep-2016	27.6	29.4
16-Sep-2016	27.6	29.4
16-Sep-2016	27.6	29.4
16-Sep-2016	27.5	29.3
16-Sep-2016	27.5	29.3
16-Sep-2016	27.5	29.4
16-Sep-2016	27.5	29.5
16-Sep-2016	27.5	29.2
16-Sep-2016	27.5	29.5
16-Sep-2016	27.5	29.3
16-Sep-2016	27.5	29.8
16-Sep-2016	27.5	30.1
16-Sep-2016	27.5	29.3
16-Sep-2016	27.6	29.3
16-Sep-2016	27.5	29.3
16-Sep-2016	27.5	29.2
16-Sep-2016	27.5	29.2
16-Sep-2016	27.5	29.5
16-Sep-2016	27.5	29.5
16-Sep-2016	27.6	29.6
16-Sep-2016	27.4	29.6
16-Sep-2016	27.4	29.6
16-Sep-2016	27.6	29.7
16-Sep-2016	27.5	30.1
23-Sep-2016	27.9	29.7
23-Sep-2016	28	29.8
23-Sep-2016	28.1	29.8
23-Sep-2016	27.9	29.7
23-Sep-2016	28	29.7
23-Sep-2016	27.8	30
23-Sep-2016	27.9	29.9
23-Sep-2016	27.8	29.8
23-Sep-2016	27.8	29.9
23-Sep-2016	27.8	29.9
23-Sep-2016	27.8	30
23-Sep-2016	27.6	30.3
23-Sep-2016	27.9	29.8
23-Sep-2016	28	29.9
23-Sep-2016	27.9	29.7
23-Sep-2016	28	29.8
23-Sep-2016	28.1	29.8
23-Sep-2016	27.8	30.1
23-Sep-2016	27.9	30.1
23-Sep-2016	28.1	30
23-Sep-2016	27.8	30.1
23-Sep-2016	27.9	30.1
23-Sep-2016	27.8	30.1
23-Sep-2016	27.7	30.3
30-Sep-2016	27.5	29.3
30-Sep-2016	27.6	29.3
30-Sep-2016	27.6	29.4
30-Sep-2016	27.4	29.3
30-Sep-2016	27.5	29.3
30-Sep-2016	27.4	29.4
30-Sep-2016	27.4	29.4
30-Sep-2016	27.4	29.2
30-Sep-2016	27.4	29.2
30-Sep-2016	27.3	29.2
30-Sep-2016	27.4	29.7
30-Sep-2016	27.4	30.1
30-Sep-2016	27.6	29.4
30-Sep-2016	27.6	29.4
30-Sep-2016	27.5	29.2
30-Sep-2016	27.5	29.1
30-Sep-2016	27.5	29.3
30-Sep-2016	27.5	29.5
30-Sep-2016	27.6	29.4
30-Sep-2016	27.6	29.5
30-Sep-2016	27.3	29.3
30-Sep-2016	27.4	29.3
30-Sep-2016	27.5	29.9
30-Sep-2016	27.5	30
10-Oct-2016	26.9	28.7
10-Oct-2016	27	28.8
10-Oct-2016	26.9	28.8
10-Oct-2016	26.8	28.7
10-Oct-2016	26.9	28.7
10-Oct-2016	26.9	28.9
10-Oct-2016	26.9	28.7
10-Oct-2016	26.8	28.5
10-Oct-2016	26.8	28.8
10-Oct-2016	26.7	28.6
10-Oct-2016	27.1	29.4
10-Oct-2016	27	29.4
10-Oct-2016	26.9	28.8
10-Oct-2016	27	28.9
10-Oct-2016	26.9	28.5
10-Oct-2016	26.9	28.6
10-Oct-2016	26.8	28.7
10-Oct-2016	26.9	29
10-Oct-2016	26.9	28.9
10-Oct-2016	27	28.8
10-Oct-2016	26.8	28.8
10-Oct-2016	26.8	28.7
10-Oct-2016	27	29.2
10-Oct-2016	27	29.6
14-Oct-2016	26.2	28
14-Oct-2016	26.3	28
14-Oct-2016	26.3	28
14-Oct-2016	26.1	27.8
14-Oct-2016	26.2	27.9
14-Oct-2016	26.2	27.9
14-Oct-2016	26.2	27.9
14-Oct-2016	26.1	27.8
14-Oct-2016	26.1	27.9
14-Oct-2016	26.1	27.8
14-Oct-2016	26.5	28.8
14-Oct-2016	26.4	29.1
14-Oct-2016	26.2	27.9
14-Oct-2016	26.3	27.9
14-Oct-2016	26.1	27.7
14-Oct-2016	26.3	27.7
14-Oct-2016	26.2	27.8
14-Oct-2016	26.2	28.1
14-Oct-2016	26.2	28.1
14-Oct-2016	26.3	28.1
14-Oct-2016	26.1	28.1
14-Oct-2016	26.2	28
14-Oct-2016	26.5	28.8
14-Oct-2016	26.5	29.1
19-Oct-2016	26.3	28.4
19-Oct-2016	26.4	28.4
19-Oct-2016	26.4	28.4
19-Oct-2016	26.3	28.3
19-Oct-2016	26.3	28.3
19-Oct-2016	26.3	28.2
19-Oct-2016	26.3	28.2
19-Oct-2016	26.2	28
19-Oct-2016	26.3	28.2
19-Oct-2016	26.2	27.9
19-Oct-2016	26.5	29.3
19-Oct-2016	26.4	29.2
19-Oct-2016	26.3	28.2
19-Oct-2016	26.5	28.2
19-Oct-2016	26.3	28.1
19-Oct-2016	26.4	28.1
19-Oct-2016	26.4	28.1
19-Oct-2016	26.3	28.3
19-Oct-2016	26.3	28.3
19-Oct-2016	26.4	28.3
19-Oct-2016	26.3	28.3
19-Oct-2016	26.3	28.2
19-Oct-2016	26.6	29
19-Oct-2016	26.6	29.2
24-Oct-2016	25.8	27.5
24-Oct-2016	25.8	27.5
24-Oct-2016	25.8	27.6
24-Oct-2016	25.7	27.5
24-Oct-2016	25.7	27.4
24-Oct-2016	25.7	27.3
24-Oct-2016	25.7	27.3
24-Oct-2016	25.7	27.2
24-Oct-2016	25.7	27.2
24-Oct-2016	25.7	27.2
24-Oct-2016	26.2	28.5
24-Oct-2016	26.2	28.9
24-Oct-2016	25.8	27.4
24-Oct-2016	25.8	27.4
24-Oct-2016	25.7	27.3
24-Oct-2016	25.7	27.3
24-Oct-2016	25.7	27.3
24-Oct-2016	25.7	27.7
24-Oct-2016	25.7	27.8
24-Oct-2016	25.7	27.8
24-Oct-2016	25.7	27.6
24-Oct-2016	25.7	27.7
24-Oct-2016	26.3	28.6
24-Oct-2016	26.3	29.1
1-Nov-2016	26.1	27.9
1-Nov-2016	26.1	27.9
1-Nov-2016	26.1	27.9
1-Nov-2016	26	27.8
1-Nov-2016	26	27.8
1-Nov-2016	26	27.7
1-Nov-2016	25.9	27.7
1-Nov-2016	25.9	27.6
1-Nov-2016	25.8	27.6
1-Nov-2016	25.8	27.6
1-Nov-2016	26.4	28.7
1-Nov-2016	26.4	28.9
1-Nov-2016	26.1	27.9
1-Nov-2016	26.1	27.8
1-Nov-2016	25.9	27.6
1-Nov-2016	26	27.6
1-Nov-2016	25.9	27.6
1-Nov-2016	26	27.9
1-Nov-2016	26	27.8
1-Nov-2016	26	27.8
1-Nov-2016	25.8	27.7
1-Nov-2016	25.8	27.7
1-Nov-2016	26.3	28.7
1-Nov-2016	26.4	29
9-Nov-2016	26.1	28.1
9-Nov-2016	26.1	28.2
9-Nov-2016	26.3	28.1
9-Nov-2016	26.1	28.1
9-Nov-2016	26.1	28.1
9-Nov-2016	26.2	28.5
9-Nov-2016	26.1	28.5
9-Nov-2016	26.1	28.4
9-Nov-2016	26.1	28.5
9-Nov-2016	26.1	28.4
9-Nov-2016	25.9	28.1
9-Nov-2016	25.8	28.5
9-Nov-2016	26.3	28.1
9-Nov-2016	26.3	28.1
9-Nov-2016	26.2	28
9-Nov-2016	26.4	28
9-Nov-2016	26.3	28.3
9-Nov-2016	26.2	28.4
9-Nov-2016	26.3	28.4
9-Nov-2016	26.3	28.4
9-Nov-2016	26.1	28.5
9-Nov-2016	26.2	28.5
9-Nov-2016	26	28.3
9-Nov-2016	25.9	28.6
14-Nov-2016	26.2	28.1
14-Nov-2016	26.1	28
14-Nov-2016	26.3	28
14-Nov-2016	26.1	27.9
14-Nov-2016	26.1	27.9
14-Nov-2016	26	27.8
14-Nov-2016	26	27.9
14-Nov-2016	25.9	27.7
14-Nov-2016	25.9	27.7
14-Nov-2016	25.9	27.7
14-Nov-2016	26.2	28.5
14-Nov-2016	26	28.7
14-Nov-2016	26.2	28
14-Nov-2016	26.1	27.9
14-Nov-2016	26.2	27.8
14-Nov-2016	26.1	27.8
14-Nov-2016	26	27.9
14-Nov-2016	26	28
14-Nov-2016	26	28
14-Nov-2016	26.2	28
14-Nov-2016	25.8	27.9
14-Nov-2016	25.9	27.9
14-Nov-2016	26.2	28.5
14-Nov-2016	26.1	28.8
22-Nov-2016	25	26.9
22-Nov-2016	25.1	27
22-Nov-2016	25.1	27.1
22-Nov-2016	25	26.9
22-Nov-2016	25.1	26.8
22-Nov-2016	25.1	26.8
22-Nov-2016	25	26.9
22-Nov-2016	24.9	26.7
22-Nov-2016	24.9	26.7
22-Nov-2016	24.9	26.7
22-Nov-2016	25.2	27.7
22-Nov-2016	25.2	27.8
22-Nov-2016	25.1	26.9
22-Nov-2016	25.2	26.9
22-Nov-2016	24.9	27
22-Nov-2016	25	26.9
22-Nov-2016	25	26.8
22-Nov-2016	25	26.9
22-Nov-2016	25.1	26.9
22-Nov-2016	25	26.9
22-Nov-2016	24.9	26.8
22-Nov-2016	24.9	26.8
22-Nov-2016	25.2	27.8
22-Nov-2016	25.2	28
28-Nov-2016	24.7	26.6
28-Nov-2016	24.7	26.7
28-Nov-2016	24.7	26.7
28-Nov-2016	24.5	26.6
28-Nov-2016	24.6	26.6
28-Nov-2016	24.7	26.4
28-Nov-2016	24.7	26.5
28-Nov-2016	24.6	26.3
28-Nov-2016	24.6	26.3
28-Nov-2016	24.6	26.3
28-Nov-2016	24.9	27.4
28-Nov-2016	24.9	27.7
28-Nov-2016	24.7	26.4
28-Nov-2016	24.6	26.5
28-Nov-2016	24.6	26.4
28-Nov-2016	24.6	26.5
28-Nov-2016	24.6	26.5
28-Nov-2016	24.7	26.6
28-Nov-2016	24.7	26.6
28-Nov-2016	24.7	26.7
28-Nov-2016	24.5	26.6
28-Nov-2016	24.5	26.7
28-Nov-2016	25	27.5
28-Nov-2016	25	27.7
7-Dec-2016	24.6	26.7
7-Dec-2016	24.7	26.7
7-Dec-2016	24.6	26.7
7-Dec-2016	24.5	26.7
7-Dec-2016	24.6	26.7
7-Dec-2016	24.7	26.8
7-Dec-2016	24.6	26.8
7-Dec-2016	24.6	26.7
7-Dec-2016	24.6	26.8
7-Dec-2016	24.6	26.7
7-Dec-2016	24.6	27.1
7-Dec-2016	24.6	27.3
7-Dec-2016	24.6	26.8
7-Dec-2016	24.6	26.8
7-Dec-2016	24.6	26.7
7-Dec-2016	24.6	26.7
7-Dec-2016	24.6	26.7
7-Dec-2016	24.6	26.8
7-Dec-2016	24.6	26.9
7-Dec-2016	24.6	26.8
7-Dec-2016	24.6	26.8
7-Dec-2016	24.6	26.8
7-Dec-2016	24.7	27.2
7-Dec-2016	24.7	27.3
12-Dec-2016	24.9	27.2
12-Dec-2016	24.9	27.2
12-Dec-2016	24.8	27.1
12-Dec-2016	24.8	27.1
12-Dec-2016	24.8	27.2
12-Dec-2016	24.9	27
12-Dec-2016	24.8	26.8
12-Dec-2016	24.8	26.9
12-Dec-2016	24.8	26.9
12-Dec-2016	24.8	26.7
12-Dec-2016	24.8	27.4
12-Dec-2016	24.8	27.2
12-Dec-2016	24.8	27
12-Dec-2016	24.9	27
12-Dec-2016	24.8	26.9
12-Dec-2016	24.8	26.9
12-Dec-2016	24.8	27
12-Dec-2016	24.8	27.1
12-Dec-2016	24.9	27
12-Dec-2016	24.8	27
12-Dec-2016	24.8	27
12-Dec-2016	24.8	27
12-Dec-2016	24.8	27.3
12-Dec-2016	24.8	27.4
20-Dec-2016	24.8	26.9
20-Dec-2016	24.8	26.8
20-Dec-2016	24.8	26.9
20-Dec-2016	24.7	26.7
20-Dec-2016	24.7	26.7
20-Dec-2016	24.6	26.7
20-Dec-2016	24.5	26.6
20-Dec-2016	24.6	26.5
20-Dec-2016	24.5	26.5
20-Dec-2016	24.5	26.6
20-Dec-2016	24.6	27
20-Dec-2016	24.6	27.3
20-Dec-2016	24.8	26.8
20-Dec-2016	24.7	26.7
20-Dec-2016	24.8	26.6
20-Dec-2016	24.8	26.5
20-Dec-2016	24.7	26.6
20-Dec-2016	24.6	26.6
20-Dec-2016	24.6	26.6
20-Dec-2016	24.7	26.6
20-Dec-2016	24.5	26.6
20-Dec-2016	24.6	26.5
20-Dec-2016	24.6	27
20-Dec-2016	24.6	27.2
28-Dec-2016	24.4	26.2
28-Dec-2016	24.3	26.1
28-Dec-2016	24.3	26.2
28-Dec-2016	24.2	26.1
28-Dec-2016	24.2	26
28-Dec-2016	24.2	26.2
28-Dec-2016	24.1	26.1
28-Dec-2016	24.1	25.9
28-Dec-2016	24	26
28-Dec-2016	24.1	26.1
28-Dec-2016	24.4	26.8
28-Dec-2016	24.4	27.3
28-Dec-2016	24.4	26.2
28-Dec-2016	24.4	26.1
28-Dec-2016	24.3	26
28-Dec-2016	24.2	25.9
28-Dec-2016	24.2	26
28-Dec-2016	24.1	26.3
28-Dec-2016	24.2	26.3
28-Dec-2016	24.3	26.4
28-Dec-2016	24	26.3
28-Dec-2016	24.1	26.2
28-Dec-2016	24.5	26.9
28-Dec-2016	24.5	27.4
5-Jan-2017	24.1	26.3
5-Jan-2017	24.1	26.3
5-Jan-2017	24.3	26.4
5-Jan-2017	24.1	26.4
5-Jan-2017	24.2	26.4
5-Jan-2017	24.1	26.5
5-Jan-2017	24.1	26.4
5-Jan-2017	24.2	26.3
5-Jan-2017	24.1	26.4
5-Jan-2017	24.2	26.5
5-Jan-2017	24	26.6
5-Jan-2017	24.1	26.7
5-Jan-2017	24.2	26.3
5-Jan-2017	24.3	26.3
5-Jan-2017	24.3	26.4
5-Jan-2017	24.2	26.3
5-Jan-2017	24.2	26.4
5-Jan-2017	24.1	26.6
5-Jan-2017	24.2	26.7
5-Jan-2017	24.4	26.7
5-Jan-2017	24.1	26.7
5-Jan-2017	24.1	26.7
5-Jan-2017	24.2	26.6
5-Jan-2017	24.1	27.1
10-Jan-2017	24.1	26.3
10-Jan-2017	24.2	26.3
10-Jan-2017	24.3	26.3
10-Jan-2017	24.1	26.4
10-Jan-2017	24.1	26.4
10-Jan-2017	24.1	26.4
10-Jan-2017	24.1	26.5
10-Jan-2017	24.1	26.3
10-Jan-2017	24.2	26.5
10-Jan-2017	24.2	26.5
10-Jan-2017	24.2	26.6
10-Jan-2017	24.1	26.8
10-Jan-2017	24.1	26.4
10-Jan-2017	24.2	26.4
10-Jan-2017	24.2	26.4
10-Jan-2017	24.1	26.4
10-Jan-2017	24.2	26.5
10-Jan-2017	24.1	26.5
10-Jan-2017	24.1	26.6
10-Jan-2017	24.3	26.6
10-Jan-2017	24.1	26.6
10-Jan-2017	24.1	26.8
10-Jan-2017	24.2	26.8
10-Jan-2017	24.2	27.2
16-Jan-2017	24.7	26.9
16-Jan-2017	24.7	27
16-Jan-2017	24.7	26.9
16-Jan-2017	24.6	26.8
16-Jan-2017	24.6	26.8
16-Jan-2017	24.6	26.8
16-Jan-2017	24.6	26.8
16-Jan-2017	24.6	26.6
16-Jan-2017	24.5	26.6
16-Jan-2017	24.5	26.5
16-Jan-2017	24.6	27.2
16-Jan-2017	24.5	27.3
16-Jan-2017	24.7	26.9
16-Jan-2017	24.7	26.8
16-Jan-2017	24.6	26.7
16-Jan-2017	24.6	26.8
16-Jan-2017	24.6	26.7
16-Jan-2017	24.6	26.8
16-Jan-2017	24.6	26.8
16-Jan-2017	24.6	26.7
16-Jan-2017	24.5	26.8
16-Jan-2017	24.5	26.6
16-Jan-2017	24.5	27.1
16-Jan-2017	24.5	27.4
26-Jan-2017	24.5	26.8
26-Jan-2017	24.6	26.8
26-Jan-2017	24.6	27
26-Jan-2017	24.4	26.8
26-Jan-2017	24.4	26.7
26-Jan-2017	24.4	26.7
26-Jan-2017	24.4	26.8
26-Jan-2017	24.1	26.4
26-Jan-2017	24.1	26.5
26-Jan-2017	24	26.5
26-Jan-2017	24.1	26.6
26-Jan-2017	24	26.7
26-Jan-2017	24.6	26.9
26-Jan-2017	24.6	26.9
26-Jan-2017	24.4	26.5
26-Jan-2017	24.4	26.6
26-Jan-2017	24.5	26.6
26-Jan-2017	24.4	27
26-Jan-2017	24.6	27
26-Jan-2017	24.6	26.9
26-Jan-2017	24.1	26.8
26-Jan-2017	24.2	26.7
26-Jan-2017	24.2	26.6
26-Jan-2017	24.1	27.4
1-Feb-2017	23.7	25.8
1-Feb-2017	23.8	26
1-Feb-2017	23.8	25.8
1-Feb-2017	23.6	25.8
1-Feb-2017	23.7	25.7
1-Feb-2017	23.7	25.7
1-Feb-2017	23.7	25.8
1-Feb-2017	23.6	25.6
1-Feb-2017	23.6	25.8
1-Feb-2017	23.6	25.7
1-Feb-2017	23.9	26.5
1-Feb-2017	23.9	26.9
1-Feb-2017	23.8	25.7
1-Feb-2017	23.8	25.7
1-Feb-2017	23.8	25.6
1-Feb-2017	23.7	25.7
1-Feb-2017	23.8	25.6
1-Feb-2017	23.6	25.9
1-Feb-2017	23.7	26
1-Feb-2017	23.7	25.9
1-Feb-2017	23.6	25.9
1-Feb-2017	23.6	25.9
1-Feb-2017	24	26.4
1-Feb-2017	24	27
8-Feb-2017	23.6	25.7
8-Feb-2017	23.7	25.7
8-Feb-2017	23.7	25.7
8-Feb-2017	23.6	25.7
8-Feb-2017	23.7	25.7
8-Feb-2017	23.6	25.7
8-Feb-2017	23.6	25.7
8-Feb-2017	23.4	25.5
8-Feb-2017	23.5	25.6
8-Feb-2017	23.4	25.6
8-Feb-2017	23.6	25.9
8-Feb-2017	23.5	26.2
8-Feb-2017	23.7	25.7
8-Feb-2017	23.8	25.7
8-Feb-2017	23.7	25.7
8-Feb-2017	23.8	25.6
8-Feb-2017	23.8	25.6
8-Feb-2017	23.6	25.8
8-Feb-2017	23.7	25.8
8-Feb-2017	23.8	25.8
8-Feb-2017	23.5	25.7
8-Feb-2017	23.5	25.7
8-Feb-2017	23.6	26
8-Feb-2017	23.5	26.3
14-Feb-2017	24	26.3
14-Feb-2017	24.2	26.3
14-Feb-2017	24.2	26.4
14-Feb-2017	24.1	26.4
14-Feb-2017	24.1	26.4
14-Feb-2017	24.1	26.3
14-Feb-2017	24.1	26.4
14-Feb-2017	24.1	26.4
14-Feb-2017	24.1	26.4
14-Feb-2017	24.2	26.6
14-Feb-2017	23.8	26.4
14-Feb-2017	23.8	26.4
14-Feb-2017	24.2	26.4
14-Feb-2017	24.2	26.4
14-Feb-2017	24.1	26.3
14-Feb-2017	24.2	26.3
14-Feb-2017	24.3	26.5
14-Feb-2017	24.2	26.1
14-Feb-2017	24.3	26.1
14-Feb-2017	24.3	26.1
14-Feb-2017	24.1	26.1
14-Feb-2017	24.2	26.2
14-Feb-2017	23.9	26.5
14-Feb-2017	23.9	26.3
22-Feb-2017	23.3	25.2
22-Feb-2017	23.3	25.3
22-Feb-2017	23.3	25.3
22-Feb-2017	23.2	25.2
22-Feb-2017	23.3	25.2
22-Feb-2017	23.2	25
22-Feb-2017	23.2	25.2
22-Feb-2017	23.2	25
22-Feb-2017	23.1	25
22-Feb-2017	23.1	24.9
22-Feb-2017	23.5	25.9
22-Feb-2017	23.5	26.1
22-Feb-2017	23.4	25.3
22-Feb-2017	23.4	25.3
22-Feb-2017	23.3	25.1
22-Feb-2017	23.3	25
22-Feb-2017	23.2	25.1
22-Feb-2017	23.3	25.2
22-Feb-2017	23.3	25.2
22-Feb-2017	23.3	25.2
22-Feb-2017	23.1	25.2
22-Feb-2017	23.2	25
22-Feb-2017	23.6	26.1
22-Feb-2017	23.5	26.4
6-Mar-2017	24	26
6-Mar-2017	24.1	26
6-Mar-2017	24.1	26.1
6-Mar-2017	24.2	26.1
6-Mar-2017	24.2	26
6-Mar-2017	24	26.5
6-Mar-2017	24.1	26.4
6-Mar-2017	24.3	26.5
6-Mar-2017	24.2	26.6
6-Mar-2017	24.1	26.5
6-Mar-2017	23.7	25.8
6-Mar-2017	23.8	26.4
6-Mar-2017	24.2	26.4
6-Mar-2017	24.4	26.3
6-Mar-2017	24.3	26.4
6-Mar-2017	24.5	26.3
6-Mar-2017	24.3	26.4
6-Mar-2017	24.3	26.5
6-Mar-2017	24.3	26.4
6-Mar-2017	24.2	26.4
6-Mar-2017	24.2	26.4
6-Mar-2017	24.5	26.5
6-Mar-2017	23.8	26.3
6-Mar-2017	23.8	26.6
9-Mar-2017	23.2	25.2
9-Mar-2017	23.3	25.2
9-Mar-2017	23.3	25.2
9-Mar-2017	23.2	25.3
9-Mar-2017	23.3	25.3
9-Mar-2017	23.2	25.7
9-Mar-2017	23.2	25.6
9-Mar-2017	23.2	25.6
9-Mar-2017	23.2	25.7
9-Mar-2017	23.3	25.7
9-Mar-2017	23.2	25.3
9-Mar-2017	23.1	25.8
9-Mar-2017	23.3	25.6
9-Mar-2017	23.4	25.6
9-Mar-2017	23.4	25.6
9-Mar-2017	23.4	25.6
9-Mar-2017	23.4	25.6
9-Mar-2017	23.3	25.6
9-Mar-2017	23.3	25.7
9-Mar-2017	23.4	25.6
9-Mar-2017	23.4	25.7
9-Mar-2017	23.3	25.7
9-Mar-2017	23.2	25.9
9-Mar-2017	23.2	25.9
16-Mar-2017	23.6	25.6
16-Mar-2017	23.6	25.7
16-Mar-2017	23.7	25.6
16-Mar-2017	23.6	25.7
16-Mar-2017	23.5	25.8
16-Mar-2017	23.7	25.9
16-Mar-2017	23.6	25.9
16-Mar-2017	23.6	25.7
16-Mar-2017	23.6	26
16-Mar-2017	23.6	26
16-Mar-2017	23.3	25.7
16-Mar-2017	23.3	25.8
16-Mar-2017	23.6	26
16-Mar-2017	23.6	26
16-Mar-2017	23.7	25.9
16-Mar-2017	23.8	26
16-Mar-2017	23.8	26
16-Mar-2017	23.7	26.1
16-Mar-2017	23.7	26
16-Mar-2017	23.8	26.1
16-Mar-2017	23.7	26
16-Mar-2017	23.8	26.1
16-Mar-2017	23.4	26.1
16-Mar-2017	23.3	26.3
21-Mar-2017	23.8	25.8
21-Mar-2017	23.9	25.9
21-Mar-2017	23.9	25.9
21-Mar-2017	23.8	25.8
21-Mar-2017	23.9	25.8
21-Mar-2017	23.8	25.9
21-Mar-2017	23.8	25.9
21-Mar-2017	23.8	25.8
21-Mar-2017	23.8	25.9
21-Mar-2017	23.8	25.7
21-Mar-2017	23.4	25.9
21-Mar-2017	23.4	26.1
21-Mar-2017	23.8	25.8
21-Mar-2017	23.9	25.8
21-Mar-2017	23.8	25.7
21-Mar-2017	23.8	25.6
21-Mar-2017	23.8	25.7
21-Mar-2017	23.8	25.8
21-Mar-2017	23.8	25.9
21-Mar-2017	23.8	25.9
21-Mar-2017	23.8	25.9
21-Mar-2017	23.8	25.9
21-Mar-2017	23.4	25.9
21-Mar-2017	23.4	26.2
28-Mar-2017	24.3	26.4
28-Mar-2017	24.4	26.5
28-Mar-2017	24.4	26.4
28-Mar-2017	24.2	26.3
28-Mar-2017	24.3	26.3
28-Mar-2017	24	26.5
28-Mar-2017	24	26.3
28-Mar-2017	24.1	26.1
28-Mar-2017	24.2	26.2
28-Mar-2017	24	26.1
28-Mar-2017	23.5	26.1
28-Mar-2017	23.4	26.3
28-Mar-2017	24.2	26.4
28-Mar-2017	24.3	26.5
28-Mar-2017	24.3	26.4
28-Mar-2017	24.2	26.4
28-Mar-2017	24.3	26.5
28-Mar-2017	24.1	26
28-Mar-2017	24	25.9
28-Mar-2017	24.2	25.8
28-Mar-2017	24.1	25.9
28-Mar-2017	24	25.8
28-Mar-2017	23.4	26.2
28-Mar-2017	23.4	25.8
4-Apr-2017	24.6	26.6
4-Apr-2017	24.6	26.7
4-Apr-2017	24.7	26.7
4-Apr-2017	24.4	26.6
4-Apr-2017	24.4	26.6
4-Apr-2017	24.4	26.6
4-Apr-2017	24.5	26.6
4-Apr-2017	24.3	26.3
4-Apr-2017	24.3	26.5
4-Apr-2017	24.4	26.5
4-Apr-2017	23.8	26.4
4-Apr-2017	23.8	26.5
4-Apr-2017	24.6	26.7
4-Apr-2017	24.7	26.9
4-Apr-2017	24.5	26.7
4-Apr-2017	24.4	26.7
4-Apr-2017	24.7	26.7
4-Apr-2017	24.6	26.7
4-Apr-2017	24.4	26.7
4-Apr-2017	24.5	26.8
4-Apr-2017	24.5	26.7
4-Apr-2017	24.5	26.6
4-Apr-2017	23.9	26.5
4-Apr-2017	23.8	26.8
12-Apr-2017	24.6	26.8
12-Apr-2017	24.7	26.8
12-Apr-2017	24.6	26.8
12-Apr-2017	24.5	26.7
12-Apr-2017	24.6	26.7
12-Apr-2017	24.6	27
12-Apr-2017	24.6	26.9
12-Apr-2017	24.5	26.6
12-Apr-2017	24.6	26.9
12-Apr-2017	24.7	26.8
12-Apr-2017	23.9	26.6
12-Apr-2017	24	26.8
12-Apr-2017	24.6	26.8
12-Apr-2017	24.7	27
12-Apr-2017	24.7	27
12-Apr-2017	24.6	27
12-Apr-2017	24.7	27
12-Apr-2017	24.8	26.6
12-Apr-2017	24.5	26.6
12-Apr-2017	24.6	26.6
12-Apr-2017	24.7	26.5
12-Apr-2017	24.7	26.6
12-Apr-2017	23.9	26.8
12-Apr-2017	24	26.6
18-Apr-2017	24.1	26.4
18-Apr-2017	24.2	26.4
18-Apr-2017	24.2	26.3
18-Apr-2017	24.1	26.3
18-Apr-2017	24.2	26.3
18-Apr-2017	24.1	26.5
18-Apr-2017	24.2	26.5
18-Apr-2017	24.1	26.4
18-Apr-2017	24.1	26.5
18-Apr-2017	24.1	26.2
18-Apr-2017	23.8	26.4
18-Apr-2017	23.8	26.6
18-Apr-2017	24.1	26.4
18-Apr-2017	24.2	26.4
18-Apr-2017	24.1	26.3
18-Apr-2017	24.2	26.3
18-Apr-2017	24.2	26.2
18-Apr-2017	24.2	26.4
18-Apr-2017	24.1	26.5
18-Apr-2017	24.1	26.4
18-Apr-2017	24.1	26.4
18-Apr-2017	24.1	26.4
18-Apr-2017	23.8	26.5
18-Apr-2017	23.8	26.8
25-Apr-2017	23.8	26
25-Apr-2017	23.8	26
25-Apr-2017	23.8	26
25-Apr-2017	23.7	25.9
25-Apr-2017	23.8	25.9
25-Apr-2017	23.7	25.9
25-Apr-2017	23.8	26
25-Apr-2017	23.8	25.8
25-Apr-2017	23.8	25.9
25-Apr-2017	23.8	25.9
25-Apr-2017	23.7	26.4
25-Apr-2017	23.7	26.6
25-Apr-2017	23.8	26
25-Apr-2017	23.8	26
25-Apr-2017	23.7	25.8
25-Apr-2017	23.8	25.9
25-Apr-2017	23.8	25.8
25-Apr-2017	23.8	25.8
25-Apr-2017	23.8	25.9
25-Apr-2017	23.8	25.9
25-Apr-2017	24	25.9
25-Apr-2017	23.8	25.9
25-Apr-2017	23.7	26.4
25-Apr-2017	23.7	26.5
2-May-2017	24.8	27.1
2-May-2017	25	27.2
2-May-2017	25.1	27.1
2-May-2017	24.7	27.2
2-May-2017	25.1	27.2
2-May-2017	25.1	27.3
2-May-2017	25	27.3
2-May-2017	25	27
2-May-2017	25	27.5
2-May-2017	25.1	27.4
2-May-2017	24.5	26.9
2-May-2017	24.6	27.3
2-May-2017	24.7	27.2
2-May-2017	25.1	27.3
2-May-2017	24.9	27.4
2-May-2017	25	27.3
2-May-2017	25.2	27.4
2-May-2017	25.1	27
2-May-2017	25	27.3
2-May-2017	25.2	27.3
2-May-2017	25	27.5
2-May-2017	25.3	27.3
2-May-2017	24.5	27.3
2-May-2017	24.5	27.3
11-May-2017	24.9	27.2
11-May-2017	25	27.2
11-May-2017	25.1	27.2
11-May-2017	24.5	27
11-May-2017	24.9	27.1
11-May-2017	24.7	26.8
11-May-2017	24.7	27
11-May-2017	24.7	26.5
11-May-2017	24.7	26.9
11-May-2017	24.6	26.7
11-May-2017	24.4	27.1
11-May-2017	24.3	27.1
11-May-2017	24.7	27.2
11-May-2017	24.9	27.2
11-May-2017	24.7	26.9
11-May-2017	24.9	27.1
11-May-2017	24.9	27
11-May-2017	24.8	26.7
11-May-2017	24.8	27
11-May-2017	24.8	26.9
11-May-2017	24.7	26.9
11-May-2017	24.7	26.9
11-May-2017	24.4	27.1
11-May-2017	24.4	27.2
16-May-2017	24.7	26.9
16-May-2017	24.8	26.9
16-May-2017	24.8	26.9
16-May-2017	24.5	26.7
16-May-2017	24.8	26.7
16-May-2017	24.7	26.7
16-May-2017	24.7	26.8
16-May-2017	24.7	26.4
16-May-2017	24.7	26.6
16-May-2017	24.7	26.5
16-May-2017	24.5	27.2
16-May-2017	24.5	27.1
16-May-2017	24.6	26.6
16-May-2017	24.8	26.7
16-May-2017	24.6	26.5
16-May-2017	24.7	26.5
16-May-2017	24.7	26.5
16-May-2017	24.8	26.8
16-May-2017	24.8	27
16-May-2017	24.7	26.9
16-May-2017	24.7	26.8
16-May-2017	24.8	26.9
16-May-2017	24.5	26.9
16-May-2017	24.5	27.5
24-May-2017	24.8	27
24-May-2017	24.9	26.9
24-May-2017	25	27
24-May-2017	24.5	26.8
24-May-2017	24.9	26.8
24-May-2017	24.9	27.3
24-May-2017	24.9	27.4
24-May-2017	24.8	26.8
24-May-2017	24.8	27.3
24-May-2017	24.9	27.1
24-May-2017	24.4	26.9
24-May-2017	24.4	27.5
24-May-2017	24.6	27.2
24-May-2017	25	27.3
24-May-2017	24.8	27.1
24-May-2017	24.9	27.1
24-May-2017	25	27
24-May-2017	24.9	26.7
24-May-2017	24.9	27.1
24-May-2017	24.9	27
24-May-2017	24.9	27
24-May-2017	24.9	27
24-May-2017	24.5	27.2
24-May-2017	24.5	27
1-Jun-2017	25.1	27.3
1-Jun-2017	25.3	27.3
1-Jun-2017	25.2	27.3
1-Jun-2017	25	27.2
1-Jun-2017	25.2	27.2
1-Jun-2017	25	27
1-Jun-2017	25.4	27.2
1-Jun-2017	25	26.8
1-Jun-2017	25	27
1-Jun-2017	25.2	27.1
1-Jun-2017	24.9	27.5
1-Jun-2017	24.9	27.7
1-Jun-2017	25.1	27.3
1-Jun-2017	25.2	27.4
1-Jun-2017	25.1	27.1
1-Jun-2017	25.1	27.2
1-Jun-2017	25.1	27.1
1-Jun-2017	25.1	27.2
1-Jun-2017	25.1	27.1
1-Jun-2017	25.2	27.1
1-Jun-2017	25.1	27
1-Jun-2017	25.2	27.1
1-Jun-2017	25	27.6
1-Jun-2017	25	27.6
6-Jun-2017	25.1	27.5
6-Jun-2017	25.1	27.4
6-Jun-2017	25.2	27.5
6-Jun-2017	24.9	27.4
6-Jun-2017	25.1	27.3
6-Jun-2017	25.1	27
6-Jun-2017	25.1	27.2
6-Jun-2017	25.1	26.8
6-Jun-2017	25.1	27.2
6-Jun-2017	25.2	27.2
6-Jun-2017	25	27.7
6-Jun-2017	25	27.6
6-Jun-2017	25	27.5
6-Jun-2017	25.2	27.6
6-Jun-2017	25.1	27.4
6-Jun-2017	25.1	27.4
6-Jun-2017	25.1	27.4
6-Jun-2017	25.1	27
6-Jun-2017	25.2	27.2
6-Jun-2017	25.2	27.2
6-Jun-2017	25.1	27.3
6-Jun-2017	25.2	27.2
6-Jun-2017	25	27.9
6-Jun-2017	25	27.7
16-Jun-2017	25.7	28
16-Jun-2017	25.8	27.9
16-Jun-2017	25.8	28
16-Jun-2017	25.7	27.9
16-Jun-2017	25.8	27.8
16-Jun-2017	26.3	28.1
16-Jun-2017	25.9	28.1
16-Jun-2017	25.8	27.9
16-Jun-2017	26	28.1
16-Jun-2017	25.8	27.8
16-Jun-2017	25.2	27.9
16-Jun-2017	25.2	27.8
16-Jun-2017	25.9	28.1
16-Jun-2017	25.8	28.1
16-Jun-2017	26	28.1
16-Jun-2017	26	28
16-Jun-2017	26	27.9
16-Jun-2017	25.8	28
16-Jun-2017	25.8	28
16-Jun-2017	25.9	27.8
16-Jun-2017	25.9	28
16-Jun-2017	25.8	27.8
16-Jun-2017	25.3	27.9
16-Jun-2017	25.2	27.9
21-Jun-2017	25.7	28
21-Jun-2017	25.6	27.9
21-Jun-2017	25.7	28
21-Jun-2017	25.7	27.7
21-Jun-2017	25.6	27.6
21-Jun-2017	25.6	28
21-Jun-2017	25.8	28
21-Jun-2017	25.7	27.8
21-Jun-2017	25.6	27.8
21-Jun-2017	25.7	27.7
21-Jun-2017	25.1	27.7
21-Jun-2017	25.2	27.7
21-Jun-2017	25.9	28
21-Jun-2017	25.7	28
21-Jun-2017	25.9	27.9
21-Jun-2017	25.8	27.8
21-Jun-2017	25.7	27.7
21-Jun-2017	25.8	28
21-Jun-2017	25.8	28
21-Jun-2017	25.8	27.8
21-Jun-2017	25.6	27.9
21-Jun-2017	25.8	27.8
21-Jun-2017	25.2	27.8
21-Jun-2017	25.2	27.9
27-Jun-2017	25.4	27.3
27-Jun-2017	25.5	27.3
27-Jun-2017	25.4	27.3
27-Jun-2017	25.3	27.2
27-Jun-2017	25.4	27.2
27-Jun-2017	25.4	27.3
27-Jun-2017	25.4	27.4
27-Jun-2017	25.3	27.2
27-Jun-2017	25.3	27.3
27-Jun-2017	25.4	27.2
27-Jun-2017	25.1	27.5
27-Jun-2017	25.2	27.8
27-Jun-2017	25.4	27.3
27-Jun-2017	25.4	27.4
27-Jun-2017	25.3	27.2
27-Jun-2017	25.4	27.2
27-Jun-2017	25.3	27.1
27-Jun-2017	25.4	27.2
27-Jun-2017	25.4	27.3
27-Jun-2017	25.4	27.3
27-Jun-2017	25.3	27.1
27-Jun-2017	25.4	27.2
27-Jun-2017	25.1	27.7
27-Jun-2017	25.1	27.7
7-Jul-2017	26	28.3
7-Jul-2017	26	28.2
7-Jul-2017	26.1	28.3
7-Jul-2017	25.9	28.2
7-Jul-2017	26	28.1
7-Jul-2017	26.2	28.2
7-Jul-2017	26.2	28.3
7-Jul-2017	26	27.9
7-Jul-2017	26	28.1
7-Jul-2017	25.9	28.1
7-Jul-2017	25.6	28.3
7-Jul-2017	25.5	28.3
7-Jul-2017	26	28.4
7-Jul-2017	26	28.4
7-Jul-2017	26	28.3
7-Jul-2017	26	28.3
7-Jul-2017	26	28.2
7-Jul-2017	26	28.1
7-Jul-2017	26.2	28.2
7-Jul-2017	26.1	27.8
7-Jul-2017	26	28.1
7-Jul-2017	26	28.2
7-Jul-2017	25.6	28.2
7-Jul-2017	25.6	28.3
19-Jul-2017	25.8	27.7
19-Jul-2017	25.7	27.7
19-Jul-2017	25.8	27.7
19-Jul-2017	25.8	27.6
19-Jul-2017	25.7	27.5
19-Jul-2017	25.8	28
19-Jul-2017	25.8	27.8
19-Jul-2017	25.8	27.8
19-Jul-2017	25.9	27.8
19-Jul-2017	25.8	27.6
19-Jul-2017	25.6	28.1
19-Jul-2017	25.7	28.4
19-Jul-2017	25.8	27.7
19-Jul-2017	25.8	27.7
19-Jul-2017	25.8	27.7
19-Jul-2017	25.8	27.6
19-Jul-2017	25.7	27.5
19-Jul-2017	25.8	27.6
19-Jul-2017	25.7	27.7
19-Jul-2017	25.8	27.5
19-Jul-2017	25.8	27.6
19-Jul-2017	25.7	27.5
19-Jul-2017	25.7	28
19-Jul-2017	25.6	28.1
25-Jul-2017	26.1	28
25-Jul-2017	26.1	28.1
25-Jul-2017	26.1	28
25-Jul-2017	26.1	27.8
25-Jul-2017	26.1	27.8
25-Jul-2017	26.2	28.2
25-Jul-2017	26.1	28.1
25-Jul-2017	26.1	28
25-Jul-2017	26.1	28
25-Jul-2017	26.1	27.8
25-Jul-2017	25.7	28
25-Jul-2017	25.7	28.4
25-Jul-2017	26.1	27.9
25-Jul-2017	26.1	27.9
25-Jul-2017	26	27.9
25-Jul-2017	26.1	27.8
25-Jul-2017	26.1	27.6
25-Jul-2017	26.1	28.1
25-Jul-2017	26.1	28.1
25-Jul-2017	26.1	27.9
25-Jul-2017	26.1	27.9
25-Jul-2017	26.1	27.8
25-Jul-2017	25.7	27.9
25-Jul-2017	25.7	28.3
31-Jul-2017	25.5	27.7
31-Jul-2017	25.6	27.7
31-Jul-2017	25.6	27.7
31-Jul-2017	25.4	27.7
31-Jul-2017	25.5	27.6
31-Jul-2017	25.5	27.3
31-Jul-2017	25.6	27.3
31-Jul-2017	25.6	27.1
31-Jul-2017	25.5	27.1
31-Jul-2017	25.6	27.3
31-Jul-2017	25.6	28.3
31-Jul-2017	25.6	28.1
31-Jul-2017	25.5	27.6
31-Jul-2017	25.6	27.7
31-Jul-2017	25.5	27.5
31-Jul-2017	25.5	27.6
31-Jul-2017	25.5	27.5
31-Jul-2017	25.5	27.3
31-Jul-2017	25.5	27.4
31-Jul-2017	25.6	27.4
31-Jul-2017	25.5	27.3
31-Jul-2017	25.6	27.3
31-Jul-2017	25.6	28.2
31-Jul-2017	25.5	28.1
8-Aug-2017	26.2	28.3
8-Aug-2017	26.1	28.3
8-Aug-2017	26.1	28.3
8-Aug-2017	26.1	28.3
8-Aug-2017	26.2	28.3
8-Aug-2017	26.2	28.5
8-Aug-2017	26.1	28.5
8-Aug-2017	26.1	28.2
8-Aug-2017	26.1	28.4
8-Aug-2017	26.2	28.4
8-Aug-2017	26.1	28.7
8-Aug-2017	26.1	29.1
8-Aug-2017	26.1	28.6
8-Aug-2017	26.2	28.6
8-Aug-2017	26.1	28.5
8-Aug-2017	26.2	28.5
8-Aug-2017	26.2	28.4
8-Aug-2017	26.1	28.1
8-Aug-2017	26.1	28.2
8-Aug-2017	26.2	28.2
8-Aug-2017	26.2	28.1
8-Aug-2017	26.2	28.1
8-Aug-2017	26.2	29.1
8-Aug-2017	26.1	28.8
15-Aug-2017	26.7	28.5
15-Aug-2017	26.7	28.5
15-Aug-2017	26.9	28.6
15-Aug-2017	26.4	28.4
15-Aug-2017	26.8	28.4
15-Aug-2017	26.6	28.8
15-Aug-2017	26.6	28.8
15-Aug-2017	26.4	28.4
15-Aug-2017	26.4	28.5
15-Aug-2017	26.4	28.6
15-Aug-2017	26.3	28.7
15-Aug-2017	26.3	29.2
15-Aug-2017	26.6	28.8
15-Aug-2017	26.6	28.9
15-Aug-2017	26.5	28.7
15-Aug-2017	26.6	28.8
15-Aug-2017	26.6	28.6
15-Aug-2017	26.5	28.1
15-Aug-2017	26.6	28.2
15-Aug-2017	26.6	28.2
15-Aug-2017	26.4	28.1
15-Aug-2017	26.4	28.1
15-Aug-2017	26.3	29
15-Aug-2017	26.3	28.5
23-Aug-2017	27	29.1
23-Aug-2017	27	29.1
23-Aug-2017	27	29.1
23-Aug-2017	26.9	28.6
23-Aug-2017	27	28.8
23-Aug-2017	27	29
23-Aug-2017	26.9	28.9
23-Aug-2017	26.9	28.7
23-Aug-2017	26.9	28.8
23-Aug-2017	26.9	28.6
23-Aug-2017	26.8	29.4
23-Aug-2017	26.8	29.4
23-Aug-2017	27	29
23-Aug-2017	27.1	29
23-Aug-2017	26.9	28.8
23-Aug-2017	27	28.8
23-Aug-2017	26.9	28.6
23-Aug-2017	26.9	28.8
23-Aug-2017	26.9	28.8
23-Aug-2017	26.9	28.7
23-Aug-2017	26.9	28.7
23-Aug-2017	26.9	28.7
23-Aug-2017	26.8	29.2
23-Aug-2017	26.8	29.2
29-Aug-2017	26.7	28.8
29-Aug-2017	26.7	28.9
29-Aug-2017	26.6	28.9
29-Aug-2017	26.7	28.8
29-Aug-2017	26.6	28.8
29-Aug-2017	26.6	28.8
29-Aug-2017	26.6	28.7
29-Aug-2017	26.5	28.5
29-Aug-2017	26.6	28.7
29-Aug-2017	26.5	28.5
29-Aug-2017	26.6	29.4
29-Aug-2017	26.6	29.5
29-Aug-2017	26.6	28.6
29-Aug-2017	26.6	28.6
29-Aug-2017	26.6	28.5
29-Aug-2017	26.6	28.5
29-Aug-2017	26.6	28.4
29-Aug-2017	26.6	28.6
29-Aug-2017	26.6	28.7
29-Aug-2017	26.6	28.5
29-Aug-2017	26.5	28.6
29-Aug-2017	26.5	28.5
29-Aug-2017	26.6	29
29-Aug-2017	26.6	29.2
7-Sep-2017	27.6	29.6
7-Sep-2017	27.6	29.7
7-Sep-2017	27.7	29.6
7-Sep-2017	27.5	29.4
7-Sep-2017	27.5	29.4
7-Sep-2017	27.6	29.6
7-Sep-2017	27.5	29.4
7-Sep-2017	27.6	29.4
7-Sep-2017	27.6	29.3
7-Sep-2017	27.6	29.2
7-Sep-2017	27.3	29.9
7-Sep-2017	27.2	29.8
7-Sep-2017	27.6	29.5
7-Sep-2017	27.6	29.5
7-Sep-2017	27.5	29.5
7-Sep-2017	27.6	29.5
7-Sep-2017	27.5	29.3
7-Sep-2017	27.5	29.4
7-Sep-2017	27.5	29.3
7-Sep-2017	27.5	29.2
7-Sep-2017	27.5	29.2
7-Sep-2017	27.4	29.2
7-Sep-2017	27.3	29.7
7-Sep-2017	27.2	29.6
12-Sep-2017	27.2	29.4
12-Sep-2017	27.2	29.5
12-Sep-2017	27.2	29.5
12-Sep-2017	27.2	29.4
12-Sep-2017	27.1	29.4
12-Sep-2017	27.2	29.5
12-Sep-2017	27.3	29.3
12-Sep-2017	27.1	29.3
12-Sep-2017	27.1	29.3
12-Sep-2017	27.2	29.3
12-Sep-2017	27.1	29.6
12-Sep-2017	27.1	29.9
12-Sep-2017	27.2	29.5
12-Sep-2017	27.2	29.4
12-Sep-2017	27.2	29.5
12-Sep-2017	27.2	29.4
12-Sep-2017	27.3	29.4
12-Sep-2017	27.1	29.4
12-Sep-2017	27	29.3
12-Sep-2017	27.2	29.3
12-Sep-2017	27.1	29.3
12-Sep-2017	27.1	29.3
12-Sep-2017	27.2	29.8
12-Sep-2017	27	29.8
18-Sep-2017	27.2	28.7
18-Sep-2017	27.2	28.7
18-Sep-2017	27.1	28.6
18-Sep-2017	27	28.5
18-Sep-2017	27.1	28.5
18-Sep-2017	27.3	29.1
18-Sep-2017	27.1	28.9
18-Sep-2017	27.1	28.8
18-Sep-2017	27.1	28.8
18-Sep-2017	27.1	28.6
18-Sep-2017	27.2	29.2
18-Sep-2017	27.1	29.7
18-Sep-2017	27.2	28.9
18-Sep-2017	27.2	28.9
18-Sep-2017	27	28.8
18-Sep-2017	27.1	28.7
18-Sep-2017	27	28.5
18-Sep-2017	27.1	29
18-Sep-2017	27.1	29
18-Sep-2017	27.1	28.8
18-Sep-2017	27	28.9
18-Sep-2017	27.1	28.8
18-Sep-2017	27.1	29.3
18-Sep-2017	27.1	29.7
5-Oct-2017	27.8	29.7
5-Oct-2017	27.8	29.7
5-Oct-2017	27.7	29.7
5-Oct-2017	27.6	29.5
5-Oct-2017	27.7	29.5
5-Oct-2017	27.7	29.2
5-Oct-2017	27.7	29
5-Oct-2017	27.6	28.9
5-Oct-2017	27.5	29
5-Oct-2017	27.5	28.9
5-Oct-2017	27.8	30.3
5-Oct-2017	27.7	29.9
5-Oct-2017	27.8	29.3
5-Oct-2017	27.8	29.3
5-Oct-2017	27.6	29
5-Oct-2017	27.7	29.1
5-Oct-2017	27.7	28.9
5-Oct-2017	27.7	29.1
5-Oct-2017	27.7	29.2
5-Oct-2017	27.6	28.9
5-Oct-2017	27.5	29
5-Oct-2017	27.6	29
5-Oct-2017	27.8	30
5-Oct-2017	27.7	29.8
11-Oct-2017	27.6	29.3
11-Oct-2017	27.5	29.3
11-Oct-2017	27.5	29.3
11-Oct-2017	27.5	29.1
11-Oct-2017	27.3	29
11-Oct-2017	27.3	29.3
11-Oct-2017	27.3	29.1
11-Oct-2017	27.2	29.1
11-Oct-2017	27.2	29
11-Oct-2017	27.2	28.8
11-Oct-2017	27.2	29.4
11-Oct-2017	27.1	29.5
11-Oct-2017	27.6	29.4
11-Oct-2017	27.5	29.4
11-Oct-2017	27.5	29.2
11-Oct-2017	27.5	29.2
11-Oct-2017	27.4	29
11-Oct-2017	27.3	29.1
11-Oct-2017	27.3	29
11-Oct-2017	27.2	28.9
11-Oct-2017	27.2	28.9
11-Oct-2017	27.2	28.9
11-Oct-2017	27.2	29.5
11-Oct-2017	27.2	29.4
17-Oct-2017	26.3	27.9
17-Oct-2017	26.3	28
17-Oct-2017	26.2	27.9
17-Oct-2017	26.1	27.7
17-Oct-2017	26.2	27.6
17-Oct-2017	26.2	27.7
17-Oct-2017	26.2	27.7
17-Oct-2017	26	27.5
17-Oct-2017	26	27.5
17-Oct-2017	26	27.5
17-Oct-2017	26.5	28.6
17-Oct-2017	26.5	28.6
17-Oct-2017	26.3	27.9
17-Oct-2017	26.3	28
17-Oct-2017	26.1	27.8
17-Oct-2017	26.2	27.7
17-Oct-2017	26.1	27.7
17-Oct-2017	26.2	27.6
17-Oct-2017	26.2	27.9
17-Oct-2017	26.1	27.6
17-Oct-2017	25.9	27.6
17-Oct-2017	26	27.5
17-Oct-2017	26.5	28.9
17-Oct-2017	26.5	28.7
26-Oct-2017	26.6	28.8
26-Oct-2017	26.6	28.8
26-Oct-2017	26.6	28.8
26-Oct-2017	26.7	28.7
26-Oct-2017	26.6	28.6
26-Oct-2017	26.5	28.5
26-Oct-2017	26.3	28.4
26-Oct-2017	26.3	28.3
26-Oct-2017	26.3	28.2
26-Oct-2017	26.4	28.2
26-Oct-2017	26.4	28.7
26-Oct-2017	26.3	28.7
26-Oct-2017	26.7	28.9
26-Oct-2017	26.7	28.8
26-Oct-2017	26.6	28.9
26-Oct-2017	26.7	28.7
26-Oct-2017	26.7	28.7
26-Oct-2017	26.5	28.5
26-Oct-2017	26.7	28.5
26-Oct-2017	26.6	28.3
26-Oct-2017	26.3	28.1
26-Oct-2017	26.4	28.3
26-Oct-2017	26.4	28.9
26-Oct-2017	26.4	28.7
2-Nov-2017	26.9	28.6
2-Nov-2017	26.9	28.6
2-Nov-2017	27.2	28.6
2-Nov-2017	27.1	28.6
2-Nov-2017	27.1	28.5
2-Nov-2017	27	28.4
2-Nov-2017	26.8	28.4
2-Nov-2017	26.9	28.3
2-Nov-2017	26.9	28.5
2-Nov-2017	27	28.5
2-Nov-2017	26.7	28.6
2-Nov-2017	26.6	28.2
2-Nov-2017	27.1	28.8
2-Nov-2017	27.1	28.7
2-Nov-2017	27.1	28.8
2-Nov-2017	27.2	28.7
2-Nov-2017	27.1	28.8
2-Nov-2017	27	28.4
2-Nov-2017	27	28.3
2-Nov-2017	27.2	28.2
2-Nov-2017	26.8	28.2
2-Nov-2017	27	28.4
2-Nov-2017	26.7	28.4
2-Nov-2017	26.7	28.3
10-Nov-2017	25.9	27.8
10-Nov-2017	25.9	27.8
10-Nov-2017	25.9	27.8
10-Nov-2017	25.9	27.7
10-Nov-2017	25.8	27.6
10-Nov-2017	25.9	27.7
10-Nov-2017	25.8	27.7
10-Nov-2017	25.7	27.6
10-Nov-2017	25.8	27.6
10-Nov-2017	25.7	27.5
10-Nov-2017	25.9	28.2
10-Nov-2017	25.8	28.3
10-Nov-2017	26	27.8
10-Nov-2017	26	27.9
10-Nov-2017	25.9	27.7
10-Nov-2017	25.9	27.8
10-Nov-2017	25.9	27.7
10-Nov-2017	25.9	27.7
10-Nov-2017	25.8	27.7
10-Nov-2017	25.8	27.6
10-Nov-2017	25.7	27.7
10-Nov-2017	25.7	27.6
10-Nov-2017	26	28.3
10-Nov-2017	25.8	28.3
16-Nov-2017	24.9	26.7
16-Nov-2017	24.9	26.7
16-Nov-2017	24.9	26.8
16-Nov-2017	24.7	26.6
16-Nov-2017	24.9	26.6
16-Nov-2017	24.9	26.7
16-Nov-2017	24.8	26.5
[truncated: 16,099 more rows]
